# Supplementary material for: Increased expression of SYCP2 predicts poor prognosis in patients suffering from breast carcinoma
Source: Front Genet. 2022 Sep 7;13:922401. doi: 10.3389/fgene.2022.922401 (PMC9491682; doi:10.3389/fgene.2022.922401)
Supplement: Supplementary file 2 [file DataSheet11.zip]

Archive with 15 entries (15 files):
- Sup-S6-Figure 9+table 5/9A σ╣┤Θ╛ä.pdf
- Sup-S6-Figure 9+table 5/9B σêåμ£ƒ.pdf
- Sup-S6-Figure 9+table 5/9C σêåσ₧ï.pdf
- Sup-S6-Figure 9+table 5/9D ER.pdf
- Sup-S6-Figure 9+table 5/9E PR.pdf
- Sup-S6-Figure 9+table 5/9F HER2.pdf
- Sup-S6-Figure 9+table 5/9G μù╢Θù┤Σ╛¥Φ╡ûROC.pdf
- Sup-S6-Figure 9+table 5/9H μú«μ₧ùσ¢╛.pdf
- Sup-S6-Figure 9+table 5/9I Nomogramσ¢╛.pdf
- Sup-S6-Figure 9+table 5/9J Calibrationσ¢╛.pdf
- Sup-S6-Figure 9+table 5/Figure 9.ai
- Sup-S6-Figure 9+table 5/Figure 9.pdf
- Sup-S6-Figure 9+table 5/σìò-σñÜσ¢áτ┤áCoxσ¢₧σ╜Æ.docx
- Sup-S6-Figure 9+table 5/σƒ║τ║┐Φ╡äμûÖΦí¿.docx
- Sup-S6-Figure 9+table 5/μú«μ₧ùσ¢╛.xlsx
