# Supplementary material for: Increased expression of SYCP2 predicts poor prognosis in patients suffering from breast carcinoma
Source: Front Genet. 2022 Sep 7;13:922401. doi: 10.3389/fgene.2022.922401 (PMC9491682; doi:10.3389/fgene.2022.922401)
Supplement: Supplementary file 3 [file DataSheet8.zip › Sup-S3-GSE45827_series_matrix.txt]

!Series_title	"Expression data from Breast cancer subtypes"
!Series_geo_accession	"GSE45827"
!Series_status	"Public on Mar 24 2016"
!Series_submission_date	"Apr 05 2013"
!Series_last_update_date	"Mar 25 2019"
!Series_pubmed_id	"27006338"
!Series_summary	"Expression data from Breast cancer subtypes"
!Series_overall_design	"In a cohort study of primary invasive breast cancer (41 TN, 30 HER2, 29 Luminal A and 30 Luminal B) as well as 11 normal tissues samples and 14 cell lines , we obtained a tumor specimen at surgery before any patient treatment. Total RNA was extracted from all samples and the whole transcriptome was quantified with Affymetrix U133 Plus 2.0 Chips."
!Series_type	"Expression profiling by array"
!Series_contributor	"Tina,,Gruosso"
!Series_contributor	"Yann,,Kieffer"
!Series_contributor	"Thierry,,Dubois"
!Series_contributor	"Fatima,,Mechta-Grigoriou"
!Series_sample_id	"GSM1116084 GSM1116085 GSM1116086 GSM1116087 GSM1116088 GSM1116089 GSM1116090 GSM1116091 GSM1116092 GSM1116093 GSM1116094 GSM1116095 GSM1116096 GSM1116097 GSM1116098 GSM1116099 GSM1116100 GSM1116101 GSM1116102 GSM1116103 GSM1116104 GSM1116105 GSM1116106 GSM1116107 GSM1116108 GSM1116109 GSM1116110 GSM1116111 GSM1116112 GSM1116113 GSM1116114 GSM1116115 GSM1116116 GSM1116117 GSM1116118 GSM1116119 GSM1116120 GSM1116121 GSM1116122 GSM1116123 GSM1116124 GSM1116125 GSM1116126 GSM1116127 GSM1116128 GSM1116129 GSM1116130 GSM1116131 GSM1116132 GSM1116133 GSM1116134 GSM1116135 GSM1116136 GSM1116137 GSM1116138 GSM1116139 GSM1116140 GSM1116141 GSM1116142 GSM1116143 GSM1116144 GSM1116145 GSM1116146 GSM1116147 GSM1116148 GSM1116149 GSM1116150 GSM1116151 GSM1116152 GSM1116153 GSM1116154 GSM1116155 GSM1116156 GSM1116157 GSM1116158 GSM1116159 GSM1116160 GSM1116161 GSM1116162 GSM1116163 GSM1116164 GSM1116165 GSM1116166 GSM1116167 GSM1116168 GSM1116169 GSM1116170 GSM1116171 GSM1116172 GSM1116173 GSM1116174 GSM1116175 GSM1116176 GSM1116177 GSM1116178 GSM1116179 GSM1116180 GSM1116181 GSM1116182 GSM1116183 GSM1116184 GSM1116185 GSM1116186 GSM1116187 GSM1116188 GSM1116189 GSM1116190 GSM1116191 GSM1116192 GSM1116193 GSM1116194 GSM1116195 GSM1116196 GSM1116197 GSM1116198 GSM1116199 GSM1116200 GSM1116201 GSM1116202 GSM1116203 GSM1116204 GSM1116205 GSM1116206 GSM1116207 GSM1116208 GSM1116209 GSM1116210 GSM1116211 GSM1116212 GSM1116213 GSM1116214 GSM1116215 GSM1116216 GSM1116217 GSM1116218 GSM1116219 GSM1116220 GSM1116221 GSM1116222 GSM1116223 GSM1116224 GSM1116225 GSM1116226 GSM1116227 GSM1116228 GSM1116229 GSM1116230 GSM1116231 GSM1116232 GSM1116233 GSM1116234 GSM1116235 GSM1116236 GSM1116237 GSM1116238 "
!Series_contact_name	"Fatima,,Mechta-Grigoriou"
!Series_contact_email	"fatima.mechta-grigoriou@curie.fr"
!Series_contact_phone	"+33156246653"
!Series_contact_fax	"+33156246650"
!Series_contact_laboratory	"""Stress and Cancer"" Lab."
!Series_contact_department	"INSERM U830"
!Series_contact_institute	"Institut Curie"
!Series_contact_address	"26 rue d'Ulm"
!Series_contact_city	"PARIS"
!Series_contact_zip/postal_code	"75248"
!Series_contact_country	"France"
!Series_supplementary_file	"ftp://ftp.ncbi.nlm.nih.gov/geo/series/GSE45nnn/GSE45827/suppl/GSE45827_RAW.tar"
!Series_platform_id	"GPL570"
!Series_platform_taxid	"9606"
!Series_sample_taxid	"9606"
!Series_relation	"BioProject: https://www.ncbi.nlm.nih.gov/bioproject/PRJNA196431"

!Sample_title	"Basal Sample1 rep1"	"Basal Sample2 rep1-2"	"Her2 Sample3 rep1"	"Basal Sample4 rep1-2"	"Her2 Sample5 rep1-2"	"Her2 Sample6 rep1-2"	"Basal Sample7 rep1"	"Basal Sample8 rep1-2"	"Basal Sample9 rep1"	"Basal Sample10 rep1-2"	"Basal Sample11 rep1"	"Her2 Sample12 rep1-2"	"Her2 Sample13 rep1"	"Her2 Sample14 rep1"	"Her2 Sample15 rep1"	"Basal Sample16 rep1-2"	"Her2 Sample17 rep1"	"Basal Sample18 rep1"	"Basal Sample19 rep1-2"	"Her2 Sample20 rep1"	"Her2 Sample21 rep1-2"	"Her2 Sample22 rep1"	"Basal Sample23 rep1-2"	"Her2 Sample24 rep1-2"	"Basal Sample25 rep1"	"Basal Sample26 rep1"	"Basal Sample27 rep1"	"Basal Sample28 rep1"	"Basal Sample29 rep1-2"	"Basal Sample30 rep1"	"Basal Sample31 rep1"	"Basal Sample32 rep1"	"Her2 Sample33 rep1"	"Her2 Sample34 rep1-2"	"Basal Sample35 rep1-2"	"Basal Sample36 rep1-2"	"Basal Sample37 rep1-2"	"Her2 Sample38 rep1"	"Her2 Sample39 rep1-2"	"Her2 Sample40 rep1"	"Basal Sample41 rep1"	"Basal Sample42 rep1"	"Her2 Sample43 rep1-2"	"Her2 Sample44 rep1"	"Basal Sample45 rep1"	"Her2 Sample46 rep1"	"Basal Sample47 rep1"	"Basal Sample48 rep1"	"Her2 Sample49 rep1"	"Her2 Sample50 rep1"	"Her2 Sample51 rep1-2"	"Basal Sample52 rep1"	"Basal Sample53 rep1"	"Her2 Sample54 rep1"	"Basal Sample55 rep1-2"	"Basal Sample56 rep1"	"Her2 Sample57 rep1"	"Her2 Sample58 rep1"	"Basal Sample59 rep1"	"Basal Sample60 rep1-2"	"Basal Sample61 rep1"	"Basal Sample62 rep1"	"Basal Sample63 rep1"	"Basal Sample64 rep1"	"Basal Sample65 rep1"	"Basal Sample66 rep1"	"Basal Sample67 rep1-2"	"Her2 Sample68 rep1"	"Her2 Sample69 rep1"	"Her2 Sample70 rep1"	"Her2 Sample71 rep1"	"CellLine Sample72 rep1"	"CellLine Sample73 rep1"	"CellLine Sample74 rep1"	"CellLine Sample75 rep1"	"CellLine Sample76 rep1"	"CellLine Sample77 rep1"	"CellLine Sample78 rep1"	"CellLine Sample79 rep1"	"CellLine Sample80 rep1"	"CellLine Sample81 rep1"	"CellLine Sample82 rep1"	"CellLine Sample83 rep1"	"CellLine Sample84 rep1"	"CellLine Sample85 rep1"	"Normal Sample86 rep1"	"Normal Sample87 rep1"	"Normal Sample88 rep1"	"Normal Sample89 rep1"	"Normal Sample90 rep1"	"Normal Sample91 rep1"	"Normal Sample92 rep1"	"Normal Sample93 rep1"	"Normal Sample94 rep1"	"Normal Sample95 rep1"	"Normal Sample96 rep1"	"Luminal A Sample97 rep1"	"Luminal A Sample98 rep1"	"Luminal B Sample99 rep1"	"Luminal B Sample100 rep1"	"Luminal A Sample101 rep1"	"Luminal B Sample102 rep1"	"Luminal B Sample103 rep1"	"Luminal A Sample104 rep1"	"Luminal B Sample105 rep1"	"Luminal B Sample106 rep1"	"Luminal A Sample107 rep1"	"Luminal A Sample108 rep1"	"Luminal B Sample109 rep1"	"Luminal B Sample110 rep1"	"Luminal A Sample111 rep1"	"Luminal A Sample112 rep1"	"Luminal B Sample113 rep1"	"Luminal B Sample114 rep1"	"Luminal B Sample115 rep1"	"Luminal A Sample116 rep1"	"Luminal A Sample117 rep1"	"Luminal B Sample118 rep1"	"Luminal B Sample119 rep1"	"Luminal A Sample120 rep1"	"Luminal A Sample121 rep1"	"Luminal A Sample122 rep1"	"Luminal B Sample123 rep1"	"Luminal B Sample124 rep1"	"Luminal A Sample125 rep1"	"Luminal A Sample126 rep1"	"Luminal B Sample127 rep1"	"Luminal B Sample128 rep1"	"Luminal B Sample129 rep1"	"Luminal A Sample130 rep1"	"Luminal B Sample131 rep1"	"Luminal B Sample132 rep1"	"Luminal A Sample133 rep1"	"Luminal A Sample134 rep1"	"Luminal B Sample135 rep1"	"Luminal B Sample136 rep1"	"Luminal A Sample137 rep1"	"Luminal A Sample138 rep1"	"Luminal A Sample139 rep1"	"Luminal A Sample140 rep1"	"Luminal A Sample141 rep1"	"Luminal A Sample142 rep1"	"Luminal B Sample143 rep1"	"Luminal B Sample144 rep1"	"Luminal A Sample145 rep1"	"Luminal B Sample146 rep1"	"Luminal B Sample147 rep1"	"Luminal A Sample148 rep1"	"Luminal A Sample149 rep1"	"Luminal B Sample150 rep1"	"Luminal A Sample151 rep1"	"Luminal A Sample152 rep1"	"Luminal B Sample153 rep1"	"Luminal B Sample154 rep1"	"Luminal B Sample155 rep1"
!Sample_geo_accession	"GSM1116084"	"GSM1116085"	"GSM1116086"	"GSM1116087"	"GSM1116088"	"GSM1116089"	"GSM1116090"	"GSM1116091"	"GSM1116092"	"GSM1116093"	"GSM1116094"	"GSM1116095"	"GSM1116096"	"GSM1116097"	"GSM1116098"	"GSM1116099"	"GSM1116100"	"GSM1116101"	"GSM1116102"	"GSM1116103"	"GSM1116104"	"GSM1116105"	"GSM1116106"	"GSM1116107"	"GSM1116108"	"GSM1116109"	"GSM1116110"	"GSM1116111"	"GSM1116112"	"GSM1116113"	"GSM1116114"	"GSM1116115"	"GSM1116116"	"GSM1116117"	"GSM1116118"	"GSM1116119"	"GSM1116120"	"GSM1116121"	"GSM1116122"	"GSM1116123"	"GSM1116124"	"GSM1116125"	"GSM1116126"	"GSM1116127"	"GSM1116128"	"GSM1116129"	"GSM1116130"	"GSM1116131"	"GSM1116132"	"GSM1116133"	"GSM1116134"	"GSM1116135"	"GSM1116136"	"GSM1116137"	"GSM1116138"	"GSM1116139"	"GSM1116140"	"GSM1116141"	"GSM1116142"	"GSM1116143"	"GSM1116144"	"GSM1116145"	"GSM1116146"	"GSM1116147"	"GSM1116148"	"GSM1116149"	"GSM1116150"	"GSM1116151"	"GSM1116152"	"GSM1116153"	"GSM1116154"	"GSM1116155"	"GSM1116156"	"GSM1116157"	"GSM1116158"	"GSM1116159"	"GSM1116160"	"GSM1116161"	"GSM1116162"	"GSM1116163"	"GSM1116164"	"GSM1116165"	"GSM1116166"	"GSM1116167"	"GSM1116168"	"GSM1116169"	"GSM1116170"	"GSM1116171"	"GSM1116172"	"GSM1116173"	"GSM1116174"	"GSM1116175"	"GSM1116176"	"GSM1116177"	"GSM1116178"	"GSM1116179"	"GSM1116180"	"GSM1116181"	"GSM1116182"	"GSM1116183"	"GSM1116184"	"GSM1116185"	"GSM1116186"	"GSM1116187"	"GSM1116188"	"GSM1116189"	"GSM1116190"	"GSM1116191"	"GSM1116192"	"GSM1116193"	"GSM1116194"	"GSM1116195"	"GSM1116196"	"GSM1116197"	"GSM1116198"	"GSM1116199"	"GSM1116200"	"GSM1116201"	"GSM1116202"	"GSM1116203"	"GSM1116204"	"GSM1116205"	"GSM1116206"	"GSM1116207"	"GSM1116208"	"GSM1116209"	"GSM1116210"	"GSM1116211"	"GSM1116212"	"GSM1116213"	"GSM1116214"	"GSM1116215"	"GSM1116216"	"GSM1116217"	"GSM1116218"	"GSM1116219"	"GSM1116220"	"GSM1116221"	"GSM1116222"	"GSM1116223"	"GSM1116224"	"GSM1116225"	"GSM1116226"	"GSM1116227"	"GSM1116228"	"GSM1116229"	"GSM1116230"	"GSM1116231"	"GSM1116232"	"GSM1116233"	"GSM1116234"	"GSM1116235"	"GSM1116236"	"GSM1116237"	"GSM1116238"
!Sample_status	"Public on Mar 24 2016"	"Public on Mar 24 2016"	"Public on Mar 24 2016"	"Public on Mar 24 2016"	"Public on Mar 24 2016"	"Public on Mar 24 2016"	"Public on Mar 24 2016"	"Public on Mar 24 2016"	"Public on Mar 24 2016"	"Public on Mar 24 2016"	"Public on Mar 24 2016"	"Public on Mar 24 2016"	"Public on Mar 24 2016"	"Public on Mar 24 2016"	"Public on Mar 24 2016"	"Public on Mar 24 2016"	"Public on Mar 24 2016"	"Public on Mar 24 2016"	"Public on Mar 24 2016"	"Public on Mar 24 2016"	"Public on Mar 24 2016"	"Public on Mar 24 2016"	"Public on Mar 24 2016"	"Public on Mar 24 2016"	"Public on Mar 24 2016"	"Public on Mar 24 2016"	"Public on Mar 24 2016"	"Public on Mar 24 2016"	"Public on Mar 24 2016"	"Public on Mar 24 2016"	"Public on Mar 24 2016"	"Public on Mar 24 2016"	"Public on Mar 24 2016"	"Public on Mar 24 2016"	"Public on Mar 24 2016"	"Public on Mar 24 2016"	"Public on Mar 24 2016"	"Public on Mar 24 2016"	"Public on Mar 24 2016"	"Public on Mar 24 2016"	"Public on Mar 24 2016"	"Public on Mar 24 2016"	"Public on Mar 24 2016"	"Public on Mar 24 2016"	"Public on Mar 24 2016"	"Public on Mar 24 2016"	"Public on Mar 24 2016"	"Public on Mar 24 2016"	"Public on Mar 24 2016"	"Public on Mar 24 2016"	"Public on Mar 24 2016"	"Public on Mar 24 2016"	"Public on Mar 24 2016"	"Public on Mar 24 2016"	"Public on Mar 24 2016"	"Public on Mar 24 2016"	"Public on Mar 24 2016"	"Public on Mar 24 2016"	"Public on Mar 24 2016"	"Public on Mar 24 2016"	"Public on Mar 24 2016"	"Public on Mar 24 2016"	"Public on Mar 24 2016"	"Public on Mar 24 2016"	"Public on Mar 24 2016"	"Public on Mar 24 2016"	"Public on Mar 24 2016"	"Public on Mar 24 2016"	"Public on Mar 24 2016"	"Public on Mar 24 2016"	"Public on Mar 24 2016"	"Public on Mar 24 2016"	"Public on Mar 24 2016"	"Public on Mar 24 2016"	"Public on Mar 24 2016"	"Public on Mar 24 2016"	"Public on Mar 24 2016"	"Public on Mar 24 2016"	"Public on Mar 24 2016"	"Public on Mar 24 2016"	"Public on Mar 24 2016"	"Public on Mar 24 2016"	"Public on Mar 24 2016"	"Public on Mar 24 2016"	"Public on Mar 24 2016"	"Public on Mar 24 2016"	"Public on Mar 24 2016"	"Public on Mar 24 2016"	"Public on Mar 24 2016"	"Public on Mar 24 2016"	"Public on Mar 24 2016"	"Public on Mar 24 2016"	"Public on Mar 24 2016"	"Public on Mar 24 2016"	"Public on Mar 24 2016"	"Public on Mar 24 2016"	"Public on Mar 24 2016"	"Public on Mar 24 2016"	"Public on Mar 24 2016"	"Public on Mar 24 2016"	"Public on Mar 24 2016"	"Public on Mar 24 2016"	"Public on Mar 24 2016"	"Public on Mar 24 2016"	"Public on Mar 24 2016"	"Public on Mar 24 2016"	"Public on Mar 24 2016"	"Public on Mar 24 2016"	"Public on Mar 24 2016"	"Public on Mar 24 2016"	"Public on Mar 24 2016"	"Public on Mar 24 2016"	"Public on Mar 24 2016"	"Public on Mar 24 2016"	"Public on Mar 24 2016"	"Public on Mar 24 2016"	"Public on Mar 24 2016"	"Public on Mar 24 2016"	"Public on Mar 24 2016"	"Public on Mar 24 2016"	"Public on Mar 24 2016"	"Public on Mar 24 2016"	"Public on Mar 24 2016"	"Public on Mar 24 2016"	"Public on Mar 24 2016"	"Public on Mar 24 2016"	"Public on Mar 24 2016"	"Public on Mar 24 2016"	"Public on Mar 24 2016"	"Public on Mar 24 2016"	"Public on Mar 24 2016"	"Public on Mar 24 2016"	"Public on Mar 24 2016"	"Public on Mar 24 2016"	"Public on Mar 24 2016"	"Public on Mar 24 2016"	"Public on Mar 24 2016"	"Public on Mar 24 2016"	"Public on Mar 24 2016"	"Public on Mar 24 2016"	"Public on Mar 24 2016"	"Public on Mar 24 2016"	"Public on Mar 24 2016"	"Public on Mar 24 2016"	"Public on Mar 24 2016"	"Public on Mar 24 2016"	"Public on Mar 24 2016"	"Public on Mar 24 2016"	"Public on Mar 24 2016"	"Public on Mar 24 2016"	"Public on Mar 24 2016"	"Public on Mar 24 2016"	"Public on Mar 24 2016"	"Public on Mar 24 2016"	"Public on Mar 24 2016"
!Sample_submission_date	"Apr 05 2013"	"Apr 05 2013"	"Apr 05 2013"	"Apr 05 2013"	"Apr 05 2013"	"Apr 05 2013"	"Apr 05 2013"	"Apr 05 2013"	"Apr 05 2013"	"Apr 05 2013"	"Apr 05 2013"	"Apr 05 2013"	"Apr 05 2013"	"Apr 05 2013"	"Apr 05 2013"	"Apr 05 2013"	"Apr 05 2013"	"Apr 05 2013"	"Apr 05 2013"	"Apr 05 2013"	"Apr 05 2013"	"Apr 05 2013"	"Apr 05 2013"	"Apr 05 2013"	"Apr 05 2013"	"Apr 05 2013"	"Apr 05 2013"	"Apr 05 2013"	"Apr 05 2013"	"Apr 05 2013"	"Apr 05 2013"	"Apr 05 2013"	"Apr 05 2013"	"Apr 05 2013"	"Apr 05 2013"	"Apr 05 2013"	"Apr 05 2013"	"Apr 05 2013"	"Apr 05 2013"	"Apr 05 2013"	"Apr 05 2013"	"Apr 05 2013"	"Apr 05 2013"	"Apr 05 2013"	"Apr 05 2013"	"Apr 05 2013"	"Apr 05 2013"	"Apr 05 2013"	"Apr 05 2013"	"Apr 05 2013"	"Apr 05 2013"	"Apr 05 2013"	"Apr 05 2013"	"Apr 05 2013"	"Apr 05 2013"	"Apr 05 2013"	"Apr 05 2013"	"Apr 05 2013"	"Apr 05 2013"	"Apr 05 2013"	"Apr 05 2013"	"Apr 05 2013"	"Apr 05 2013"	"Apr 05 2013"	"Apr 05 2013"	"Apr 05 2013"	"Apr 05 2013"	"Apr 05 2013"	"Apr 05 2013"	"Apr 05 2013"	"Apr 05 2013"	"Apr 05 2013"	"Apr 05 2013"	"Apr 05 2013"	"Apr 05 2013"	"Apr 05 2013"	"Apr 05 2013"	"Apr 05 2013"	"Apr 05 2013"	"Apr 05 2013"	"Apr 05 2013"	"Apr 05 2013"	"Apr 05 2013"	"Apr 05 2013"	"Apr 05 2013"	"Apr 05 2013"	"Apr 05 2013"	"Apr 05 2013"	"Apr 05 2013"	"Apr 05 2013"	"Apr 05 2013"	"Apr 05 2013"	"Apr 05 2013"	"Apr 05 2013"	"Apr 05 2013"	"Apr 05 2013"	"Apr 05 2013"	"Apr 05 2013"	"Apr 05 2013"	"Apr 05 2013"	"Apr 05 2013"	"Apr 05 2013"	"Apr 05 2013"	"Apr 05 2013"	"Apr 05 2013"	"Apr 05 2013"	"Apr 05 2013"	"Apr 05 2013"	"Apr 05 2013"	"Apr 05 2013"	"Apr 05 2013"	"Apr 05 2013"	"Apr 05 2013"	"Apr 05 2013"	"Apr 05 2013"	"Apr 05 2013"	"Apr 05 2013"	"Apr 05 2013"	"Apr 05 2013"	"Apr 05 2013"	"Apr 05 2013"	"Apr 05 2013"	"Apr 05 2013"	"Apr 05 2013"	"Apr 05 2013"	"Apr 05 2013"	"Apr 05 2013"	"Apr 05 2013"	"Apr 05 2013"	"Apr 05 2013"	"Apr 05 2013"	"Apr 05 2013"	"Apr 05 2013"	"Apr 05 2013"	"Apr 05 2013"	"Apr 05 2013"	"Apr 05 2013"	"Apr 05 2013"	"Apr 05 2013"	"Apr 05 2013"	"Apr 05 2013"	"Apr 05 2013"	"Apr 05 2013"	"Apr 05 2013"	"Apr 05 2013"	"Apr 05 2013"	"Apr 05 2013"	"Apr 05 2013"	"Apr 05 2013"	"Apr 05 2013"	"Apr 05 2013"	"Apr 05 2013"	"Apr 05 2013"	"Apr 05 2013"	"Apr 05 2013"
!Sample_last_update_date	"Mar 24 2016"	"Mar 24 2016"	"Mar 24 2016"	"Mar 24 2016"	"Mar 24 2016"	"Mar 24 2016"	"Mar 24 2016"	"Mar 24 2016"	"Mar 24 2016"	"Mar 24 2016"	"Mar 24 2016"	"Mar 24 2016"	"Mar 24 2016"	"Mar 24 2016"	"Mar 24 2016"	"Mar 24 2016"	"Mar 24 2016"	"Mar 24 2016"	"Mar 24 2016"	"Mar 24 2016"	"Mar 24 2016"	"Mar 24 2016"	"Mar 24 2016"	"Mar 24 2016"	"Mar 24 2016"	"Mar 24 2016"	"Mar 24 2016"	"Mar 24 2016"	"Mar 24 2016"	"Mar 24 2016"	"Mar 24 2016"	"Mar 24 2016"	"Mar 24 2016"	"Mar 24 2016"	"Mar 24 2016"	"Mar 24 2016"	"Mar 24 2016"	"Mar 24 2016"	"Mar 24 2016"	"Mar 24 2016"	"Mar 24 2016"	"Mar 24 2016"	"Mar 24 2016"	"Mar 24 2016"	"Mar 24 2016"	"Mar 24 2016"	"Mar 24 2016"	"Mar 24 2016"	"Mar 24 2016"	"Mar 24 2016"	"Mar 24 2016"	"Mar 24 2016"	"Mar 24 2016"	"Mar 24 2016"	"Mar 24 2016"	"Mar 24 2016"	"Mar 24 2016"	"Mar 24 2016"	"Mar 24 2016"	"Mar 24 2016"	"Mar 24 2016"	"Mar 24 2016"	"Mar 24 2016"	"Mar 24 2016"	"Mar 24 2016"	"Mar 24 2016"	"Mar 24 2016"	"Mar 24 2016"	"Mar 24 2016"	"Mar 24 2016"	"Mar 24 2016"	"Mar 24 2016"	"Mar 24 2016"	"Mar 24 2016"	"Mar 24 2016"	"Mar 24 2016"	"Mar 24 2016"	"Mar 24 2016"	"Mar 24 2016"	"Mar 24 2016"	"Mar 24 2016"	"Mar 24 2016"	"Mar 24 2016"	"Mar 24 2016"	"Mar 24 2016"	"Mar 24 2016"	"Mar 24 2016"	"Mar 24 2016"	"Mar 24 2016"	"Mar 24 2016"	"Mar 24 2016"	"Mar 24 2016"	"Mar 24 2016"	"Mar 24 2016"	"Mar 24 2016"	"Mar 24 2016"	"Mar 24 2016"	"Mar 24 2016"	"Mar 24 2016"	"Mar 24 2016"	"Mar 24 2016"	"Mar 24 2016"	"Mar 24 2016"	"Mar 24 2016"	"Mar 24 2016"	"Mar 24 2016"	"Mar 24 2016"	"Mar 24 2016"	"Mar 24 2016"	"Mar 24 2016"	"Mar 24 2016"	"Mar 24 2016"	"Mar 24 2016"	"Mar 24 2016"	"Mar 24 2016"	"Mar 24 2016"	"Mar 24 2016"	"Mar 24 2016"	"Mar 24 2016"	"Mar 24 2016"	"Mar 24 2016"	"Mar 24 2016"	"Mar 24 2016"	"Mar 24 2016"	"Mar 24 2016"	"Mar 24 2016"	"Mar 24 2016"	"Mar 24 2016"	"Mar 24 2016"	"Mar 24 2016"	"Mar 24 2016"	"Mar 24 2016"	"Mar 24 2016"	"Mar 24 2016"	"Mar 24 2016"	"Mar 24 2016"	"Mar 24 2016"	"Mar 24 2016"	"Mar 24 2016"	"Mar 24 2016"	"Mar 24 2016"	"Mar 24 2016"	"Mar 24 2016"	"Mar 24 2016"	"Mar 24 2016"	"Mar 24 2016"	"Mar 24 2016"	"Mar 24 2016"	"Mar 24 2016"	"Mar 24 2016"	"Mar 24 2016"	"Mar 24 2016"	"Mar 24 2016"	"Mar 24 2016"	"Mar 24 2016"
!Sample_type	"RNA"	"RNA"	"RNA"	"RNA"	"RNA"	"RNA"	"RNA"	"RNA"	"RNA"	"RNA"	"RNA"	"RNA"	"RNA"	"RNA"	"RNA"	"RNA"	"RNA"	"RNA"	"RNA"	"RNA"	"RNA"	"RNA"	"RNA"	"RNA"	"RNA"	"RNA"	"RNA"	"RNA"	"RNA"	"RNA"	"RNA"	"RNA"	"RNA"	"RNA"	"RNA"	"RNA"	"RNA"	"RNA"	"RNA"	"RNA"	"RNA"	"RNA"	"RNA"	"RNA"	"RNA"	"RNA"	"RNA"	"RNA"	"RNA"	"RNA"	"RNA"	"RNA"	"RNA"	"RNA"	"RNA"	"RNA"	"RNA"	"RNA"	"RNA"	"RNA"	"RNA"	"RNA"	"RNA"	"RNA"	"RNA"	"RNA"	"RNA"	"RNA"	"RNA"	"RNA"	"RNA"	"RNA"	"RNA"	"RNA"	"RNA"	"RNA"	"RNA"	"RNA"	"RNA"	"RNA"	"RNA"	"RNA"	"RNA"	"RNA"	"RNA"	"RNA"	"RNA"	"RNA"	"RNA"	"RNA"	"RNA"	"RNA"	"RNA"	"RNA"	"RNA"	"RNA"	"RNA"	"RNA"	"RNA"	"RNA"	"RNA"	"RNA"	"RNA"	"RNA"	"RNA"	"RNA"	"RNA"	"RNA"	"RNA"	"RNA"	"RNA"	"RNA"	"RNA"	"RNA"	"RNA"	"RNA"	"RNA"	"RNA"	"RNA"	"RNA"	"RNA"	"RNA"	"RNA"	"RNA"	"RNA"	"RNA"	"RNA"	"RNA"	"RNA"	"RNA"	"RNA"	"RNA"	"RNA"	"RNA"	"RNA"	"RNA"	"RNA"	"RNA"	"RNA"	"RNA"	"RNA"	"RNA"	"RNA"	"RNA"	"RNA"	"RNA"	"RNA"	"RNA"	"RNA"	"RNA"	"RNA"	"RNA"	"RNA"	"RNA"	"RNA"
!Sample_channel_count	"1"	"1"	"1"	"1"	"1"	"1"	"1"	"1"	"1"	"1"	"1"	"1"	"1"	"1"	"1"	"1"	"1"	"1"	"1"	"1"	"1"	"1"	"1"	"1"	"1"	"1"	"1"	"1"	"1"	"1"	"1"	"1"	"1"	"1"	"1"	"1"	"1"	"1"	"1"	"1"	"1"	"1"	"1"	"1"	"1"	"1"	"1"	"1"	"1"	"1"	"1"	"1"	"1"	"1"	"1"	"1"	"1"	"1"	"1"	"1"	"1"	"1"	"1"	"1"	"1"	"1"	"1"	"1"	"1"	"1"	"1"	"1"	"1"	"1"	"1"	"1"	"1"	"1"	"1"	"1"	"1"	"1"	"1"	"1"	"1"	"1"	"1"	"1"	"1"	"1"	"1"	"1"	"1"	"1"	"1"	"1"	"1"	"1"	"1"	"1"	"1"	"1"	"1"	"1"	"1"	"1"	"1"	"1"	"1"	"1"	"1"	"1"	"1"	"1"	"1"	"1"	"1"	"1"	"1"	"1"	"1"	"1"	"1"	"1"	"1"	"1"	"1"	"1"	"1"	"1"	"1"	"1"	"1"	"1"	"1"	"1"	"1"	"1"	"1"	"1"	"1"	"1"	"1"	"1"	"1"	"1"	"1"	"1"	"1"	"1"	"1"	"1"	"1"	"1"	"1"
!Sample_source_name_ch1	"Human Basal Tumor Sample"	"Human Basal Tumor Sample"	"Human Her2 Tumor Sample"	"Human Basal Tumor Sample"	"Human Her2 Tumor Sample"	"Human Her2 Tumor Sample"	"Human Basal Tumor Sample"	"Human Basal Tumor Sample"	"Human Basal Tumor Sample"	"Human Basal Tumor Sample"	"Human Basal Tumor Sample"	"Human Her2 Tumor Sample"	"Human Her2 Tumor Sample"	"Human Her2 Tumor Sample"	"Human Her2 Tumor Sample"	"Human Basal Tumor Sample"	"Human Her2 Tumor Sample"	"Human Basal Tumor Sample"	"Human Basal Tumor Sample"	"Human Her2 Tumor Sample"	"Human Her2 Tumor Sample"	"Human Her2 Tumor Sample"	"Human Basal Tumor Sample"	"Human Her2 Tumor Sample"	"Human Basal Tumor Sample"	"Human Basal Tumor Sample"	"Human Basal Tumor Sample"	"Human Basal Tumor Sample"	"Human Basal Tumor Sample"	"Human Basal Tumor Sample"	"Human Basal Tumor Sample"	"Human Basal Tumor Sample"	"Human Her2 Tumor Sample"	"Human Her2 Tumor Sample"	"Human Basal Tumor Sample"	"Human Basal Tumor Sample"	"Human Basal Tumor Sample"	"Human Her2 Tumor Sample"	"Human Her2 Tumor Sample"	"Human Her2 Tumor Sample"	"Human Basal Tumor Sample"	"Human Basal Tumor Sample"	"Human Her2 Tumor Sample"	"Human Her2 Tumor Sample"	"Human Basal Tumor Sample"	"Human Her2 Tumor Sample"	"Human Basal Tumor Sample"	"Human Basal Tumor Sample"	"Human Her2 Tumor Sample"	"Human Her2 Tumor Sample"	"Human Her2 Tumor Sample"	"Human Basal Tumor Sample"	"Human Basal Tumor Sample"	"Human Her2 Tumor Sample"	"Human Basal Tumor Sample"	"Human Basal Tumor Sample"	"Human Her2 Tumor Sample"	"Human Her2 Tumor Sample"	"Human Basal Tumor Sample"	"Human Basal Tumor Sample"	"Human Basal Tumor Sample"	"Human Basal Tumor Sample"	"Human Basal Tumor Sample"	"Human Basal Tumor Sample"	"Human Basal Tumor Sample"	"Human Basal Tumor Sample"	"Human Basal Tumor Sample"	"Human Her2 Tumor Sample"	"Human Her2 Tumor Sample"	"Human Her2 Tumor Sample"	"Human Her2 Tumor Sample"	"Human CellLine"	"Human CellLine"	"Human CellLine"	"Human CellLine"	"Human CellLine"	"Human CellLine"	"Human CellLine"	"Human CellLine"	"Human CellLine"	"Human CellLine"	"Human CellLine"	"Human CellLine"	"Human CellLine"	"Human CellLine"	"Human Normal"	"Human Normal"	"Human Normal"	"Human Normal"	"Human Normal"	"Human Normal"	"Human Normal"	"Human Normal"	"Human Normal"	"Human Normal"	"Human Normal"	"Human Luminal A Tumor Sample"	"Human Luminal A Tumor Sample"	"Human Luminal B Tumor Sample"	"Human Luminal B Tumor Sample"	"Human Luminal A Tumor Sample"	"Human Luminal B Tumor Sample"	"Human Luminal B Tumor Sample"	"Human Luminal A Tumor Sample"	"Human Luminal B Tumor Sample"	"Human Luminal B Tumor Sample"	"Human Luminal A Tumor Sample"	"Human Luminal A Tumor Sample"	"Human Luminal B Tumor Sample"	"Human Luminal B Tumor Sample"	"Human Luminal A Tumor Sample"	"Human Luminal A Tumor Sample"	"Human Luminal B Tumor Sample"	"Human Luminal B Tumor Sample"	"Human Luminal B Tumor Sample"	"Human Luminal A Tumor Sample"	"Human Luminal A Tumor Sample"	"Human Luminal B Tumor Sample"	"Human Luminal B Tumor Sample"	"Human Luminal A Tumor Sample"	"Human Luminal A Tumor Sample"	"Human Luminal A Tumor Sample"	"Human Luminal B Tumor Sample"	"Human Luminal B Tumor Sample"	"Human Luminal A Tumor Sample"	"Human Luminal A Tumor Sample"	"Human Luminal B Tumor Sample"	"Human Luminal B Tumor Sample"	"Human Luminal B Tumor Sample"	"Human Luminal A Tumor Sample"	"Human Luminal B Tumor Sample"	"Human Luminal B Tumor Sample"	"Human Luminal A Tumor Sample"	"Human Luminal A Tumor Sample"	"Human Luminal B Tumor Sample"	"Human Luminal B Tumor Sample"	"Human Luminal A Tumor Sample"	"Human Luminal A Tumor Sample"	"Human Luminal A Tumor Sample"	"Human Luminal A Tumor Sample"	"Human Luminal A Tumor Sample"	"Human Luminal A Tumor Sample"	"Human Luminal B Tumor Sample"	"Human Luminal B Tumor Sample"	"Human Luminal A Tumor Sample"	"Human Luminal B Tumor Sample"	"Human Luminal B Tumor Sample"	"Human Luminal A Tumor Sample"	"Human Luminal A Tumor Sample"	"Human Luminal B Tumor Sample"	"Human Luminal A Tumor Sample"	"Human Luminal A Tumor Sample"	"Human Luminal B Tumor Sample"	"Human Luminal B Tumor Sample"	"Human Luminal B Tumor Sample"
!Sample_organism_ch1	"Homo sapiens"	"Homo sapiens"	"Homo sapiens"	"Homo sapiens"	"Homo sapiens"	"Homo sapiens"	"Homo sapiens"	"Homo sapiens"	"Homo sapiens"	"Homo sapiens"	"Homo sapiens"	"Homo sapiens"	"Homo sapiens"	"Homo sapiens"	"Homo sapiens"	"Homo sapiens"	"Homo sapiens"	"Homo sapiens"	"Homo sapiens"	"Homo sapiens"	"Homo sapiens"	"Homo sapiens"	"Homo sapiens"	"Homo sapiens"	"Homo sapiens"	"Homo sapiens"	"Homo sapiens"	"Homo sapiens"	"Homo sapiens"	"Homo sapiens"	"Homo sapiens"	"Homo sapiens"	"Homo sapiens"	"Homo sapiens"	"Homo sapiens"	"Homo sapiens"	"Homo sapiens"	"Homo sapiens"	"Homo sapiens"	"Homo sapiens"	"Homo sapiens"	"Homo sapiens"	"Homo sapiens"	"Homo sapiens"	"Homo sapiens"	"Homo sapiens"	"Homo sapiens"	"Homo sapiens"	"Homo sapiens"	"Homo sapiens"	"Homo sapiens"	"Homo sapiens"	"Homo sapiens"	"Homo sapiens"	"Homo sapiens"	"Homo sapiens"	"Homo sapiens"	"Homo sapiens"	"Homo sapiens"	"Homo sapiens"	"Homo sapiens"	"Homo sapiens"	"Homo sapiens"	"Homo sapiens"	"Homo sapiens"	"Homo sapiens"	"Homo sapiens"	"Homo sapiens"	"Homo sapiens"	"Homo sapiens"	"Homo sapiens"	"Homo sapiens"	"Homo sapiens"	"Homo sapiens"	"Homo sapiens"	"Homo sapiens"	"Homo sapiens"	"Homo sapiens"	"Homo sapiens"	"Homo sapiens"	"Homo sapiens"	"Homo sapiens"	"Homo sapiens"	"Homo sapiens"	"Homo sapiens"	"Homo sapiens"	"Homo sapiens"	"Homo sapiens"	"Homo sapiens"	"Homo sapiens"	"Homo sapiens"	"Homo sapiens"	"Homo sapiens"	"Homo sapiens"	"Homo sapiens"	"Homo sapiens"	"Homo sapiens"	"Homo sapiens"	"Homo sapiens"	"Homo sapiens"	"Homo sapiens"	"Homo sapiens"	"Homo sapiens"	"Homo sapiens"	"Homo sapiens"	"Homo sapiens"	"Homo sapiens"	"Homo sapiens"	"Homo sapiens"	"Homo sapiens"	"Homo sapiens"	"Homo sapiens"	"Homo sapiens"	"Homo sapiens"	"Homo sapiens"	"Homo sapiens"	"Homo sapiens"	"Homo sapiens"	"Homo sapiens"	"Homo sapiens"	"Homo sapiens"	"Homo sapiens"	"Homo sapiens"	"Homo sapiens"	"Homo sapiens"	"Homo sapiens"	"Homo sapiens"	"Homo sapiens"	"Homo sapiens"	"Homo sapiens"	"Homo sapiens"	"Homo sapiens"	"Homo sapiens"	"Homo sapiens"	"Homo sapiens"	"Homo sapiens"	"Homo sapiens"	"Homo sapiens"	"Homo sapiens"	"Homo sapiens"	"Homo sapiens"	"Homo sapiens"	"Homo sapiens"	"Homo sapiens"	"Homo sapiens"	"Homo sapiens"	"Homo sapiens"	"Homo sapiens"	"Homo sapiens"	"Homo sapiens"	"Homo sapiens"	"Homo sapiens"	"Homo sapiens"	"Homo sapiens"	"Homo sapiens"
!Sample_characteristics_ch1	"diagnosis: Breast cancer"	"diagnosis: Breast cancer"	"diagnosis: Breast cancer"	"diagnosis: Breast cancer"	"diagnosis: Breast cancer"	"diagnosis: Breast cancer"	"diagnosis: Breast cancer"	"diagnosis: Breast cancer"	"diagnosis: Breast cancer"	"diagnosis: Breast cancer"	"diagnosis: Breast cancer"	"diagnosis: Breast cancer"	"diagnosis: Breast cancer"	"diagnosis: Breast cancer"	"diagnosis: Breast cancer"	"diagnosis: Breast cancer"	"diagnosis: Breast cancer"	"diagnosis: Breast cancer"	"diagnosis: Breast cancer"	"diagnosis: Breast cancer"	"diagnosis: Breast cancer"	"diagnosis: Breast cancer"	"diagnosis: Breast cancer"	"diagnosis: Breast cancer"	"diagnosis: Breast cancer"	"diagnosis: Breast cancer"	"diagnosis: Breast cancer"	"diagnosis: Breast cancer"	"diagnosis: Breast cancer"	"diagnosis: Breast cancer"	"diagnosis: Breast cancer"	"diagnosis: Breast cancer"	"diagnosis: Breast cancer"	"diagnosis: Breast cancer"	"diagnosis: Breast cancer"	"diagnosis: Breast cancer"	"diagnosis: Breast cancer"	"diagnosis: Breast cancer"	"diagnosis: Breast cancer"	"diagnosis: Breast cancer"	"diagnosis: Breast cancer"	"diagnosis: Breast cancer"	"diagnosis: Breast cancer"	"diagnosis: Breast cancer"	"diagnosis: Breast cancer"	"diagnosis: Breast cancer"	"diagnosis: Breast cancer"	"diagnosis: Breast cancer"	"diagnosis: Breast cancer"	"diagnosis: Breast cancer"	"diagnosis: Breast cancer"	"diagnosis: Breast cancer"	"diagnosis: Breast cancer"	"diagnosis: Breast cancer"	"diagnosis: Breast cancer"	"diagnosis: Breast cancer"	"diagnosis: Breast cancer"	"diagnosis: Breast cancer"	"diagnosis: Breast cancer"	"diagnosis: Breast cancer"	"diagnosis: Breast cancer"	"diagnosis: Breast cancer"	"diagnosis: Breast cancer"	"diagnosis: Breast cancer"	"diagnosis: Breast cancer"	"diagnosis: Breast cancer"	"diagnosis: Breast cancer"	"diagnosis: Breast cancer"	"diagnosis: Breast cancer"	"diagnosis: Breast cancer"	"diagnosis: Breast cancer"	"cell line: BT20"	"cell line: HCC70"	"cell line: HCC1143"	"cell line: HCC1187"	"cell line: HCC1937"	"cell line: MDA-MB-468"	"cell line: HCC38"	"cell line: MDA-MB-231"	"cell line: MDA-MB-436"	"cell line: MDA-MB-157"	"cell line: BT-549"	"cell line: Hs 578T"	"cell line: MCF-12A"	"cell line: 184B5"	"diagnosis: None (normal)"	"diagnosis: None (normal)"	"diagnosis: None (normal)"	"diagnosis: None (normal)"	"diagnosis: None (normal)"	"diagnosis: None (normal)"	"diagnosis: None (normal)"	"diagnosis: None (normal)"	"diagnosis: None (normal)"	"diagnosis: None (normal)"	"diagnosis: None (normal)"	"diagnosis: Breast cancer"	"diagnosis: Breast cancer"	"diagnosis: Breast cancer"	"diagnosis: Breast cancer"	"diagnosis: Breast cancer"	"diagnosis: Breast cancer"	"diagnosis: Breast cancer"	"diagnosis: Breast cancer"	"diagnosis: Breast cancer"	"diagnosis: Breast cancer"	"diagnosis: Breast cancer"	"diagnosis: Breast cancer"	"diagnosis: Breast cancer"	"diagnosis: Breast cancer"	"diagnosis: Breast cancer"	"diagnosis: Breast cancer"	"diagnosis: Breast cancer"	"diagnosis: Breast cancer"	"diagnosis: Breast cancer"	"diagnosis: Breast cancer"	"diagnosis: Breast cancer"	"diagnosis: Breast cancer"	"diagnosis: Breast cancer"	"diagnosis: Breast cancer"	"diagnosis: Breast cancer"	"diagnosis: Breast cancer"	"diagnosis: Breast cancer"	"diagnosis: Breast cancer"	"diagnosis: Breast cancer"	"diagnosis: Breast cancer"	"diagnosis: Breast cancer"	"diagnosis: Breast cancer"	"diagnosis: Breast cancer"	"diagnosis: Breast cancer"	"diagnosis: Breast cancer"	"diagnosis: Breast cancer"	"diagnosis: Breast cancer"	"diagnosis: Breast cancer"	"diagnosis: Breast cancer"	"diagnosis: Breast cancer"	"diagnosis: Breast cancer"	"diagnosis: Breast cancer"	"diagnosis: Breast cancer"	"diagnosis: Breast cancer"	"diagnosis: Breast cancer"	"diagnosis: Breast cancer"	"diagnosis: Breast cancer"	"diagnosis: Breast cancer"	"diagnosis: Breast cancer"	"diagnosis: Breast cancer"	"diagnosis: Breast cancer"	"diagnosis: Breast cancer"	"diagnosis: Breast cancer"	"diagnosis: Breast cancer"	"diagnosis: Breast cancer"	"diagnosis: Breast cancer"	"diagnosis: Breast cancer"	"diagnosis: Breast cancer"	"diagnosis: Breast cancer"
!Sample_characteristics_ch1	"tumor subtype: Basal"	"tumor subtype: Basal"	"tumor subtype: Her2"	"tumor subtype: Basal"	"tumor subtype: Her2"	"tumor subtype: Her2"	"tumor subtype: Basal"	"tumor subtype: Basal"	"tumor subtype: Basal"	"tumor subtype: Basal"	"tumor subtype: Basal"	"tumor subtype: Her2"	"tumor subtype: Her2"	"tumor subtype: Her2"	"tumor subtype: Her2"	"tumor subtype: Basal"	"tumor subtype: Her2"	"tumor subtype: Basal"	"tumor subtype: Basal"	"tumor subtype: Her2"	"tumor subtype: Her2"	"tumor subtype: Her2"	"tumor subtype: Basal"	"tumor subtype: Her2"	"tumor subtype: Basal"	"tumor subtype: Basal"	"tumor subtype: Basal"	"tumor subtype: Basal"	"tumor subtype: Basal"	"tumor subtype: Basal"	"tumor subtype: Basal"	"tumor subtype: Basal"	"tumor subtype: Her2"	"tumor subtype: Her2"	"tumor subtype: Basal"	"tumor subtype: Basal"	"tumor subtype: Basal"	"tumor subtype: Her2"	"tumor subtype: Her2"	"tumor subtype: Her2"	"tumor subtype: Basal"	"tumor subtype: Basal"	"tumor subtype: Her2"	"tumor subtype: Her2"	"tumor subtype: Basal"	"tumor subtype: Her2"	"tumor subtype: Basal"	"tumor subtype: Basal"	"tumor subtype: Her2"	"tumor subtype: Her2"	"tumor subtype: Her2"	"tumor subtype: Basal"	"tumor subtype: Basal"	"tumor subtype: Her2"	"tumor subtype: Basal"	"tumor subtype: Basal"	"tumor subtype: Her2"	"tumor subtype: Her2"	"tumor subtype: Basal"	"tumor subtype: Basal"	"tumor subtype: Basal"	"tumor subtype: Basal"	"tumor subtype: Basal"	"tumor subtype: Basal"	"tumor subtype: Basal"	"tumor subtype: Basal"	"tumor subtype: Basal"	"tumor subtype: Her2"	"tumor subtype: Her2"	"tumor subtype: Her2"	"tumor subtype: Her2"	"cell origin: Breast carcinoma"	"cell origin: Breast carcinoma"	"cell origin: Breast carcinoma"	"cell origin: Breast carcinoma"	"cell origin: Breast carcinoma"	"cell origin: Breast carcinoma"	"cell origin: Breast carcinoma"	"cell origin: Breast carcinoma"	"cell origin: Breast carcinoma"	"cell origin: Breast carcinoma"	"cell origin: Breast carcinoma"	"cell origin: Breast carcinoma"	"cell origin: Breast mammary gland"	"cell origin: Breast mammary gland"	"tumor subtype: N/A"	"tumor subtype: N/A"	"tumor subtype: N/A"	"tumor subtype: N/A"	"tumor subtype: N/A"	"tumor subtype: N/A"	"tumor subtype: N/A"	"tumor subtype: N/A"	"tumor subtype: N/A"	"tumor subtype: N/A"	"tumor subtype: N/A"	"tumor subtype: Luminal A"	"tumor subtype: Luminal A"	"tumor subtype: Luminal B"	"tumor subtype: Luminal B"	"tumor subtype: Luminal A"	"tumor subtype: Luminal B"	"tumor subtype: Luminal B"	"tumor subtype: Luminal A"	"tumor subtype: Luminal B"	"tumor subtype: Luminal B"	"tumor subtype: Luminal A"	"tumor subtype: Luminal A"	"tumor subtype: Luminal B"	"tumor subtype: Luminal B"	"tumor subtype: Luminal A"	"tumor subtype: Luminal A"	"tumor subtype: Luminal B"	"tumor subtype: Luminal B"	"tumor subtype: Luminal B"	"tumor subtype: Luminal A"	"tumor subtype: Luminal A"	"tumor subtype: Luminal B"	"tumor subtype: Luminal B"	"tumor subtype: Luminal A"	"tumor subtype: Luminal A"	"tumor subtype: Luminal A"	"tumor subtype: Luminal B"	"tumor subtype: Luminal B"	"tumor subtype: Luminal A"	"tumor subtype: Luminal A"	"tumor subtype: Luminal B"	"tumor subtype: Luminal B"	"tumor subtype: Luminal B"	"tumor subtype: Luminal A"	"tumor subtype: Luminal B"	"tumor subtype: Luminal B"	"tumor subtype: Luminal A"	"tumor subtype: Luminal A"	"tumor subtype: Luminal B"	"tumor subtype: Luminal B"	"tumor subtype: Luminal A"	"tumor subtype: Luminal A"	"tumor subtype: Luminal A"	"tumor subtype: Luminal A"	"tumor subtype: Luminal A"	"tumor subtype: Luminal A"	"tumor subtype: Luminal B"	"tumor subtype: Luminal B"	"tumor subtype: Luminal A"	"tumor subtype: Luminal B"	"tumor subtype: Luminal B"	"tumor subtype: Luminal A"	"tumor subtype: Luminal A"	"tumor subtype: Luminal B"	"tumor subtype: Luminal A"	"tumor subtype: Luminal A"	"tumor subtype: Luminal B"	"tumor subtype: Luminal B"	"tumor subtype: Luminal B"
!Sample_characteristics_ch1	"batch: 8"	"batch: 8"	"batch: 8"	"batch: 8"	"batch: 8"	"batch: 8"	"batch: 8"	"batch: 8"	"batch: 8"	"batch: 8"	"batch: 8"	"batch: 8"	"batch: 8"	"batch: 8"	"batch: 8"	"batch: 8"	"batch: 8"	"batch: 8"	"batch: 8"	"batch: 8"	"batch: 8"	"batch: 8"	"batch: 9"	"batch: 9"	"batch: 9"	"batch: 9"	"batch: 9"	"batch: 9"	"batch: 9"	"batch: 10"	"batch: 10"	"batch: 10"	"batch: 9"	"batch: 9"	"batch: 9"	"batch: 9"	"batch: 9"	"batch: 9"	"batch: 9"	"batch: 9"	"batch: 9"	"batch: 10"	"batch: 9"	"batch: 9"	"batch: 10"	"batch: 10"	"batch: 9"	"batch: 9"	"batch: 10"	"batch: 9"	"batch: 9"	"batch: 9"	"batch: 9"	"batch: 9"	"batch: 9"	"batch: 9"	"batch: 9"	"batch: 10"	"batch: 9"	"batch: 9"	"batch: 9"	"batch: 9"	"batch: 9"	"batch: 9"	"batch: 9"	"batch: 9"	"batch: 9"	"batch: 10"	"batch: 9"	"batch: 9"	"batch: 9"	"batch: 2"	"batch: 5"	"batch: 1"	"batch: 2"	"batch: 2"	"batch: 4"	"batch: 3"	"batch: 5"	"batch: 1"	"batch: 5"	"batch: 4"	"batch: 3"	"batch: 3"	"batch: 1"	"batch: 1"	"batch: 5"	"batch: 5"	"batch: 2"	"batch: 2"	"batch: 4"	"batch: 3"	"batch: 1"	"batch: 5"	"batch: 4"	"batch: 2"	"batch: 1"	"batch: 1"	"batch: 1"	"batch: 1"	"batch: 1"	"batch: 1"	"batch: 1"	"batch: 1"	"batch: 1"	"batch: 1"	"batch: 2"	"batch: 2"	"batch: 2"	"batch: 2"	"batch: 2"	"batch: 2"	"batch: 2"	"batch: 2"	"batch: 2"	"batch: 2"	"batch: 2"	"batch: 2"	"batch: 2"	"batch: 3"	"batch: 3"	"batch: 3"	"batch: 3"	"batch: 3"	"batch: 3"	"batch: 3"	"batch: 3"	"batch: 3"	"batch: 3"	"batch: 3"	"batch: 3"	"batch: 3"	"batch: 4"	"batch: 4"	"batch: 4"	"batch: 4"	"batch: 4"	"batch: 4"	"batch: 4"	"batch: 4"	"batch: 4"	"batch: 4"	"batch: 4"	"batch: 4"	"batch: 5"	"batch: 5"	"batch: 5"	"batch: 5"	"batch: 5"	"batch: 5"	"batch: 5"	"batch: 5"	"batch: 5"	"batch: 5"	"batch: 5"
!Sample_characteristics_ch1	"hybridation: -1"	"hybridation: -1"	"hybridation: -1"	"hybridation: -1"	"hybridation: -1"	"hybridation: -1"	"hybridation: -1"	"hybridation: -1"	"hybridation: -1"	"hybridation: -1"	"hybridation: -1"	"hybridation: -1"	"hybridation: -1"	"hybridation: -1"	"hybridation: -1"	"hybridation: -1"	"hybridation: -1"	"hybridation: -1"	"hybridation: -1"	"hybridation: -1"	"hybridation: -1"	"hybridation: -1"	"hybridation: -1"	"hybridation: -1"	"hybridation: -1"	"hybridation: -1"	"hybridation: -1"	"hybridation: -1"	"hybridation: -1"	"hybridation: -1"	"hybridation: -1"	"hybridation: -1"	"hybridation: -1"	"hybridation: -1"	"hybridation: -1"	"hybridation: -1"	"hybridation: -1"	"hybridation: -1"	"hybridation: -1"	"hybridation: -1"	"hybridation: -1"	"hybridation: -1"	"hybridation: -1"	"hybridation: -1"	"hybridation: -1"	"hybridation: -1"	"hybridation: -1"	"hybridation: -1"	"hybridation: -1"	"hybridation: -1"	"hybridation: -1"	"hybridation: -1"	"hybridation: -1"	"hybridation: -1"	"hybridation: -1"	"hybridation: -1"	"hybridation: -1"	"hybridation: -1"	"hybridation: -1"	"hybridation: -1"	"hybridation: -1"	"hybridation: -1"	"hybridation: -1"	"hybridation: -1"	"hybridation: -1"	"hybridation: -1"	"hybridation: -1"	"hybridation: -1"	"hybridation: -1"	"hybridation: -1"	"hybridation: -1"	"hybridation: 2"	"hybridation: 1"	"hybridation: 3"	"hybridation: 1"	"hybridation: 3"	"hybridation: 2"	"hybridation: 2"	"hybridation: 3"	"hybridation: 2"	"hybridation: 2"	"hybridation: 3"	"hybridation: 3"	"hybridation: 1"	"hybridation: 1"	"hybridation: 2"	"hybridation: 1"	"hybridation: 2"	"hybridation: 1"	"hybridation: 2"	"hybridation: 1"	"hybridation: 3"	"hybridation: 3"	"hybridation: 2"	"hybridation: 1"	"hybridation: 3"	"hybridation: 1"	"hybridation: 1"	"hybridation: 1"	"hybridation: 1"	"hybridation: 2"	"hybridation: 2"	"hybridation: 2"	"hybridation: 3"	"hybridation: 3"	"hybridation: 3"	"hybridation: 1"	"hybridation: 1"	"hybridation: 1"	"hybridation: 1"	"hybridation: 2"	"hybridation: 2"	"hybridation: 2"	"hybridation: 2"	"hybridation: 2"	"hybridation: 3"	"hybridation: 3"	"hybridation: 3"	"hybridation: 3"	"hybridation: 1"	"hybridation: 1"	"hybridation: 1"	"hybridation: 1"	"hybridation: 1"	"hybridation: 2"	"hybridation: 2"	"hybridation: 2"	"hybridation: 2"	"hybridation: 2"	"hybridation: 3"	"hybridation: 3"	"hybridation: 3"	"hybridation: 1"	"hybridation: 1"	"hybridation: 1"	"hybridation: 1"	"hybridation: 2"	"hybridation: 2"	"hybridation: 2"	"hybridation: 3"	"hybridation: 3"	"hybridation: 3"	"hybridation: 3"	"hybridation: 3"	"hybridation: 1"	"hybridation: 1"	"hybridation: 1"	"hybridation: 2"	"hybridation: 2"	"hybridation: 2"	"hybridation: 3"	"hybridation: 3"	"hybridation: 3"	"hybridation: 3"	"hybridation: 3"
!Sample_molecule_ch1	"total RNA"	"total RNA"	"total RNA"	"total RNA"	"total RNA"	"total RNA"	"total RNA"	"total RNA"	"total RNA"	"total RNA"	"total RNA"	"total RNA"	"total RNA"	"total RNA"	"total RNA"	"total RNA"	"total RNA"	"total RNA"	"total RNA"	"total RNA"	"total RNA"	"total RNA"	"total RNA"	"total RNA"	"total RNA"	"total RNA"	"total RNA"	"total RNA"	"total RNA"	"total RNA"	"total RNA"	"total RNA"	"total RNA"	"total RNA"	"total RNA"	"total RNA"	"total RNA"	"total RNA"	"total RNA"	"total RNA"	"total RNA"	"total RNA"	"total RNA"	"total RNA"	"total RNA"	"total RNA"	"total RNA"	"total RNA"	"total RNA"	"total RNA"	"total RNA"	"total RNA"	"total RNA"	"total RNA"	"total RNA"	"total RNA"	"total RNA"	"total RNA"	"total RNA"	"total RNA"	"total RNA"	"total RNA"	"total RNA"	"total RNA"	"total RNA"	"total RNA"	"total RNA"	"total RNA"	"total RNA"	"total RNA"	"total RNA"	"total RNA"	"total RNA"	"total RNA"	"total RNA"	"total RNA"	"total RNA"	"total RNA"	"total RNA"	"total RNA"	"total RNA"	"total RNA"	"total RNA"	"total RNA"	"total RNA"	"total RNA"	"total RNA"	"total RNA"	"total RNA"	"total RNA"	"total RNA"	"total RNA"	"total RNA"	"total RNA"	"total RNA"	"total RNA"	"total RNA"	"total RNA"	"total RNA"	"total RNA"	"total RNA"	"total RNA"	"total RNA"	"total RNA"	"total RNA"	"total RNA"	"total RNA"	"total RNA"	"total RNA"	"total RNA"	"total RNA"	"total RNA"	"total RNA"	"total RNA"	"total RNA"	"total RNA"	"total RNA"	"total RNA"	"total RNA"	"total RNA"	"total RNA"	"total RNA"	"total RNA"	"total RNA"	"total RNA"	"total RNA"	"total RNA"	"total RNA"	"total RNA"	"total RNA"	"total RNA"	"total RNA"	"total RNA"	"total RNA"	"total RNA"	"total RNA"	"total RNA"	"total RNA"	"total RNA"	"total RNA"	"total RNA"	"total RNA"	"total RNA"	"total RNA"	"total RNA"	"total RNA"	"total RNA"	"total RNA"	"total RNA"	"total RNA"	"total RNA"	"total RNA"	"total RNA"	"total RNA"	"total RNA"
!Sample_extract_protocol_ch1	"Total RNA was extracted and purified from tumor samples by using the Rneasy Mini Kit (Qiagen) and then, the RNA clean up kit (Macherey Nagel) according to the manufacturers’ instructions"	"Total RNA was extracted and purified from tumor samples by using the Rneasy Mini Kit (Qiagen) and then, the RNA clean up kit (Macherey Nagel) according to the manufacturers’ instructions"	"Total RNA was extracted and purified from tumor samples by using the Rneasy Mini Kit (Qiagen) and then, the RNA clean up kit (Macherey Nagel) according to the manufacturers’ instructions"	"Total RNA was extracted and purified from tumor samples by using the Rneasy Mini Kit (Qiagen) and then, the RNA clean up kit (Macherey Nagel) according to the manufacturers’ instructions"	"Total RNA was extracted and purified from tumor samples by using the Rneasy Mini Kit (Qiagen) and then, the RNA clean up kit (Macherey Nagel) according to the manufacturers’ instructions"	"Total RNA was extracted and purified from tumor samples by using the Rneasy Mini Kit (Qiagen) and then, the RNA clean up kit (Macherey Nagel) according to the manufacturers’ instructions"	"Total RNA was extracted and purified from tumor samples by using the Rneasy Mini Kit (Qiagen) and then, the RNA clean up kit (Macherey Nagel) according to the manufacturers’ instructions"	"Total RNA was extracted and purified from tumor samples by using the Rneasy Mini Kit (Qiagen) and then, the RNA clean up kit (Macherey Nagel) according to the manufacturers’ instructions"	"Total RNA was extracted and purified from tumor samples by using the Rneasy Mini Kit (Qiagen) and then, the RNA clean up kit (Macherey Nagel) according to the manufacturers’ instructions"	"Total RNA was extracted and purified from tumor samples by using the Rneasy Mini Kit (Qiagen) and then, the RNA clean up kit (Macherey Nagel) according to the manufacturers’ instructions"	"Total RNA was extracted and purified from tumor samples by using the Rneasy Mini Kit (Qiagen) and then, the RNA clean up kit (Macherey Nagel) according to the manufacturers’ instructions"	"Total RNA was extracted and purified from tumor samples by using the Rneasy Mini Kit (Qiagen) and then, the RNA clean up kit (Macherey Nagel) according to the manufacturers’ instructions"	"Total RNA was extracted and purified from tumor samples by using the Rneasy Mini Kit (Qiagen) and then, the RNA clean up kit (Macherey Nagel) according to the manufacturers’ instructions"	"Total RNA was extracted and purified from tumor samples by using the Rneasy Mini Kit (Qiagen) and then, the RNA clean up kit (Macherey Nagel) according to the manufacturers’ instructions"	"Total RNA was extracted and purified from tumor samples by using the Rneasy Mini Kit (Qiagen) and then, the RNA clean up kit (Macherey Nagel) according to the manufacturers’ instructions"	"Total RNA was extracted and purified from tumor samples by using the Rneasy Mini Kit (Qiagen) and then, the RNA clean up kit (Macherey Nagel) according to the manufacturers’ instructions"	"Total RNA was extracted and purified from tumor samples by using the Rneasy Mini Kit (Qiagen) and then, the RNA clean up kit (Macherey Nagel) according to the manufacturers’ instructions"	"Total RNA was extracted and purified from tumor samples by using the Rneasy Mini Kit (Qiagen) and then, the RNA clean up kit (Macherey Nagel) according to the manufacturers’ instructions"	"Total RNA was extracted and purified from tumor samples by using the Rneasy Mini Kit (Qiagen) and then, the RNA clean up kit (Macherey Nagel) according to the manufacturers’ instructions"	"Total RNA was extracted and purified from tumor samples by using the Rneasy Mini Kit (Qiagen) and then, the RNA clean up kit (Macherey Nagel) according to the manufacturers’ instructions"	"Total RNA was extracted and purified from tumor samples by using the Rneasy Mini Kit (Qiagen) and then, the RNA clean up kit (Macherey Nagel) according to the manufacturers’ instructions"	"Total RNA was extracted and purified from tumor samples by using the Rneasy Mini Kit (Qiagen) and then, the RNA clean up kit (Macherey Nagel) according to the manufacturers’ instructions"	"Total RNA was extracted and purified from tumor samples by using the Rneasy Mini Kit (Qiagen) and then, the RNA clean up kit (Macherey Nagel) according to the manufacturers’ instructions"	"Total RNA was extracted and purified from tumor samples by using the Rneasy Mini Kit (Qiagen) and then, the RNA clean up kit (Macherey Nagel) according to the manufacturers’ instructions"	"Total RNA was extracted and purified from tumor samples by using the Rneasy Mini Kit (Qiagen) and then, the RNA clean up kit (Macherey Nagel) according to the manufacturers’ instructions"	"Total RNA was extracted and purified from tumor samples by using the Rneasy Mini Kit (Qiagen) and then, the RNA clean up kit (Macherey Nagel) according to the manufacturers’ instructions"	"Total RNA was extracted and purified from tumor samples by using the Rneasy Mini Kit (Qiagen) and then, the RNA clean up kit (Macherey Nagel) according to the manufacturers’ instructions"	"Total RNA was extracted and purified from tumor samples by using the Rneasy Mini Kit (Qiagen) and then, the RNA clean up kit (Macherey Nagel) according to the manufacturers’ instructions"	"Total RNA was extracted and purified from tumor samples by using the Rneasy Mini Kit (Qiagen) and then, the RNA clean up kit (Macherey Nagel) according to the manufacturers’ instructions"	"Total RNA was extracted and purified from tumor samples by using the Rneasy Mini Kit (Qiagen) and then, the RNA clean up kit (Macherey Nagel) according to the manufacturers’ instructions"	"Total RNA was extracted and purified from tumor samples by using the Rneasy Mini Kit (Qiagen) and then, the RNA clean up kit (Macherey Nagel) according to the manufacturers’ instructions"	"Total RNA was extracted and purified from tumor samples by using the Rneasy Mini Kit (Qiagen) and then, the RNA clean up kit (Macherey Nagel) according to the manufacturers’ instructions"	"Total RNA was extracted and purified from tumor samples by using the Rneasy Mini Kit (Qiagen) and then, the RNA clean up kit (Macherey Nagel) according to the manufacturers’ instructions"	"Total RNA was extracted and purified from tumor samples by using the Rneasy Mini Kit (Qiagen) and then, the RNA clean up kit (Macherey Nagel) according to the manufacturers’ instructions"	"Total RNA was extracted and purified from tumor samples by using the Rneasy Mini Kit (Qiagen) and then, the RNA clean up kit (Macherey Nagel) according to the manufacturers’ instructions"	"Total RNA was extracted and purified from tumor samples by using the Rneasy Mini Kit (Qiagen) and then, the RNA clean up kit (Macherey Nagel) according to the manufacturers’ instructions"	"Total RNA was extracted and purified from tumor samples by using the Rneasy Mini Kit (Qiagen) and then, the RNA clean up kit (Macherey Nagel) according to the manufacturers’ instructions"	"Total RNA was extracted and purified from tumor samples by using the Rneasy Mini Kit (Qiagen) and then, the RNA clean up kit (Macherey Nagel) according to the manufacturers’ instructions"	"Total RNA was extracted and purified from tumor samples by using the Rneasy Mini Kit (Qiagen) and then, the RNA clean up kit (Macherey Nagel) according to the manufacturers’ instructions"	"Total RNA was extracted and purified from tumor samples by using the Rneasy Mini Kit (Qiagen) and then, the RNA clean up kit (Macherey Nagel) according to the manufacturers’ instructions"	"Total RNA was extracted and purified from tumor samples by using the Rneasy Mini Kit (Qiagen) and then, the RNA clean up kit (Macherey Nagel) according to the manufacturers’ instructions"	"Total RNA was extracted and purified from tumor samples by using the Rneasy Mini Kit (Qiagen) and then, the RNA clean up kit (Macherey Nagel) according to the manufacturers’ instructions"	"Total RNA was extracted and purified from tumor samples by using the Rneasy Mini Kit (Qiagen) and then, the RNA clean up kit (Macherey Nagel) according to the manufacturers’ instructions"	"Total RNA was extracted and purified from tumor samples by using the Rneasy Mini Kit (Qiagen) and then, the RNA clean up kit (Macherey Nagel) according to the manufacturers’ instructions"	"Total RNA was extracted and purified from tumor samples by using the Rneasy Mini Kit (Qiagen) and then, the RNA clean up kit (Macherey Nagel) according to the manufacturers’ instructions"	"Total RNA was extracted and purified from tumor samples by using the Rneasy Mini Kit (Qiagen) and then, the RNA clean up kit (Macherey Nagel) according to the manufacturers’ instructions"	"Total RNA was extracted and purified from tumor samples by using the Rneasy Mini Kit (Qiagen) and then, the RNA clean up kit (Macherey Nagel) according to the manufacturers’ instructions"	"Total RNA was extracted and purified from tumor samples by using the Rneasy Mini Kit (Qiagen) and then, the RNA clean up kit (Macherey Nagel) according to the manufacturers’ instructions"	"Total RNA was extracted and purified from tumor samples by using the Rneasy Mini Kit (Qiagen) and then, the RNA clean up kit (Macherey Nagel) according to the manufacturers’ instructions"	"Total RNA was extracted and purified from tumor samples by using the Rneasy Mini Kit (Qiagen) and then, the RNA clean up kit (Macherey Nagel) according to the manufacturers’ instructions"	"Total RNA was extracted and purified from tumor samples by using the Rneasy Mini Kit (Qiagen) and then, the RNA clean up kit (Macherey Nagel) according to the manufacturers’ instructions"	"Total RNA was extracted and purified from tumor samples by using the Rneasy Mini Kit (Qiagen) and then, the RNA clean up kit (Macherey Nagel) according to the manufacturers’ instructions"	"Total RNA was extracted and purified from tumor samples by using the Rneasy Mini Kit (Qiagen) and then, the RNA clean up kit (Macherey Nagel) according to the manufacturers’ instructions"	"Total RNA was extracted and purified from tumor samples by using the Rneasy Mini Kit (Qiagen) and then, the RNA clean up kit (Macherey Nagel) according to the manufacturers’ instructions"	"Total RNA was extracted and purified from tumor samples by using the Rneasy Mini Kit (Qiagen) and then, the RNA clean up kit (Macherey Nagel) according to the manufacturers’ instructions"	"Total RNA was extracted and purified from tumor samples by using the Rneasy Mini Kit (Qiagen) and then, the RNA clean up kit (Macherey Nagel) according to the manufacturers’ instructions"	"Total RNA was extracted and purified from tumor samples by using the Rneasy Mini Kit (Qiagen) and then, the RNA clean up kit (Macherey Nagel) according to the manufacturers’ instructions"	"Total RNA was extracted and purified from tumor samples by using the Rneasy Mini Kit (Qiagen) and then, the RNA clean up kit (Macherey Nagel) according to the manufacturers’ instructions"	"Total RNA was extracted and purified from tumor samples by using the Rneasy Mini Kit (Qiagen) and then, the RNA clean up kit (Macherey Nagel) according to the manufacturers’ instructions"	"Total RNA was extracted and purified from tumor samples by using the Rneasy Mini Kit (Qiagen) and then, the RNA clean up kit (Macherey Nagel) according to the manufacturers’ instructions"	"Total RNA was extracted and purified from tumor samples by using the Rneasy Mini Kit (Qiagen) and then, the RNA clean up kit (Macherey Nagel) according to the manufacturers’ instructions"	"Total RNA was extracted and purified from tumor samples by using the Rneasy Mini Kit (Qiagen) and then, the RNA clean up kit (Macherey Nagel) according to the manufacturers’ instructions"	"Total RNA was extracted and purified from tumor samples by using the Rneasy Mini Kit (Qiagen) and then, the RNA clean up kit (Macherey Nagel) according to the manufacturers’ instructions"	"Total RNA was extracted and purified from tumor samples by using the Rneasy Mini Kit (Qiagen) and then, the RNA clean up kit (Macherey Nagel) according to the manufacturers’ instructions"	"Total RNA was extracted and purified from tumor samples by using the Rneasy Mini Kit (Qiagen) and then, the RNA clean up kit (Macherey Nagel) according to the manufacturers’ instructions"	"Total RNA was extracted and purified from tumor samples by using the Rneasy Mini Kit (Qiagen) and then, the RNA clean up kit (Macherey Nagel) according to the manufacturers’ instructions"	"Total RNA was extracted and purified from tumor samples by using the Rneasy Mini Kit (Qiagen) and then, the RNA clean up kit (Macherey Nagel) according to the manufacturers’ instructions"	"Total RNA was extracted and purified from tumor samples by using the Rneasy Mini Kit (Qiagen) and then, the RNA clean up kit (Macherey Nagel) according to the manufacturers’ instructions"	"Total RNA was extracted and purified from tumor samples by using the Rneasy Mini Kit (Qiagen) and then, the RNA clean up kit (Macherey Nagel) according to the manufacturers’ instructions"	"Total RNA was extracted and purified from tumor samples by using the Rneasy Mini Kit (Qiagen) and then, the RNA clean up kit (Macherey Nagel) according to the manufacturers’ instructions"	"Total RNA was extracted and purified from tumor samples by using the Rneasy Mini Kit (Qiagen) and then, the RNA clean up kit (Macherey Nagel) according to the manufacturers’ instructions"	"Total RNA was extracted and purified from tumor samples by using the Rneasy Mini Kit (Qiagen) and then, the RNA clean up kit (Macherey Nagel) according to the manufacturers’ instructions"	"Total RNA was extracted and purified from tumor samples by using the Rneasy Mini Kit (Qiagen) and then, the RNA clean up kit (Macherey Nagel) according to the manufacturers’ instructions"	"Total RNA was extracted and purified from tumor samples by using the Rneasy Mini Kit (Qiagen) and then, the RNA clean up kit (Macherey Nagel) according to the manufacturers’ instructions"	"Total RNA was extracted and purified from tumor samples by using the Rneasy Mini Kit (Qiagen) and then, the RNA clean up kit (Macherey Nagel) according to the manufacturers’ instructions"	"Total RNA was extracted and purified from tumor samples by using the Rneasy Mini Kit (Qiagen) and then, the RNA clean up kit (Macherey Nagel) according to the manufacturers’ instructions"	"Total RNA was extracted and purified from tumor samples by using the Rneasy Mini Kit (Qiagen) and then, the RNA clean up kit (Macherey Nagel) according to the manufacturers’ instructions"	"Total RNA was extracted and purified from tumor samples by using the Rneasy Mini Kit (Qiagen) and then, the RNA clean up kit (Macherey Nagel) according to the manufacturers’ instructions"	"Total RNA was extracted and purified from tumor samples by using the Rneasy Mini Kit (Qiagen) and then, the RNA clean up kit (Macherey Nagel) according to the manufacturers’ instructions"	"Total RNA was extracted and purified from tumor samples by using the Rneasy Mini Kit (Qiagen) and then, the RNA clean up kit (Macherey Nagel) according to the manufacturers’ instructions"	"Total RNA was extracted and purified from tumor samples by using the Rneasy Mini Kit (Qiagen) and then, the RNA clean up kit (Macherey Nagel) according to the manufacturers’ instructions"	"Total RNA was extracted and purified from tumor samples by using the Rneasy Mini Kit (Qiagen) and then, the RNA clean up kit (Macherey Nagel) according to the manufacturers’ instructions"	"Total RNA was extracted and purified from tumor samples by using the Rneasy Mini Kit (Qiagen) and then, the RNA clean up kit (Macherey Nagel) according to the manufacturers’ instructions"	"Total RNA was extracted and purified from tumor samples by using the Rneasy Mini Kit (Qiagen) and then, the RNA clean up kit (Macherey Nagel) according to the manufacturers’ instructions"	"Total RNA was extracted and purified from tumor samples by using the Rneasy Mini Kit (Qiagen) and then, the RNA clean up kit (Macherey Nagel) according to the manufacturers’ instructions"	"Total RNA was extracted and purified from tumor samples by using the Rneasy Mini Kit (Qiagen) and then, the RNA clean up kit (Macherey Nagel) according to the manufacturers’ instructions"	"Total RNA was extracted and purified from tumor samples by using the Rneasy Mini Kit (Qiagen) and then, the RNA clean up kit (Macherey Nagel) according to the manufacturers’ instructions"	"Total RNA was extracted and purified from tumor samples by using the Rneasy Mini Kit (Qiagen) and then, the RNA clean up kit (Macherey Nagel) according to the manufacturers’ instructions"	"Total RNA was extracted and purified from tumor samples by using the Rneasy Mini Kit (Qiagen) and then, the RNA clean up kit (Macherey Nagel) according to the manufacturers’ instructions"	"Total RNA was extracted and purified from tumor samples by using the Rneasy Mini Kit (Qiagen) and then, the RNA clean up kit (Macherey Nagel) according to the manufacturers’ instructions"	"Total RNA was extracted and purified from tumor samples by using the Rneasy Mini Kit (Qiagen) and then, the RNA clean up kit (Macherey Nagel) according to the manufacturers’ instructions"	"Total RNA was extracted and purified from tumor samples by using the Rneasy Mini Kit (Qiagen) and then, the RNA clean up kit (Macherey Nagel) according to the manufacturers’ instructions"	"Total RNA was extracted and purified from tumor samples by using the Rneasy Mini Kit (Qiagen) and then, the RNA clean up kit (Macherey Nagel) according to the manufacturers’ instructions"	"Total RNA was extracted and purified from tumor samples by using the Rneasy Mini Kit (Qiagen) and then, the RNA clean up kit (Macherey Nagel) according to the manufacturers’ instructions"	"Total RNA was extracted and purified from tumor samples by using the Rneasy Mini Kit (Qiagen) and then, the RNA clean up kit (Macherey Nagel) according to the manufacturers’ instructions"	"Total RNA was extracted and purified from tumor samples by using the Rneasy Mini Kit (Qiagen) and then, the RNA clean up kit (Macherey Nagel) according to the manufacturers’ instructions"	"Total RNA was extracted and purified from tumor samples by using the Rneasy Mini Kit (Qiagen) and then, the RNA clean up kit (Macherey Nagel) according to the manufacturers’ instructions"	"Total RNA was extracted and purified from tumor samples by using the Rneasy Mini Kit (Qiagen) and then, the RNA clean up kit (Macherey Nagel) according to the manufacturers’ instructions"	"Total RNA was extracted and purified from tumor samples by using the Rneasy Mini Kit (Qiagen) and then, the RNA clean up kit (Macherey Nagel) according to the manufacturers’ instructions"	"Total RNA was extracted and purified from tumor samples by using the Rneasy Mini Kit (Qiagen) and then, the RNA clean up kit (Macherey Nagel) according to the manufacturers’ instructions"	"Total RNA was extracted and purified from tumor samples by using the Rneasy Mini Kit (Qiagen) and then, the RNA clean up kit (Macherey Nagel) according to the manufacturers’ instructions"	"Total RNA was extracted and purified from tumor samples by using the Rneasy Mini Kit (Qiagen) and then, the RNA clean up kit (Macherey Nagel) according to the manufacturers’ instructions"	"Total RNA was extracted and purified from tumor samples by using the Rneasy Mini Kit (Qiagen) and then, the RNA clean up kit (Macherey Nagel) according to the manufacturers’ instructions"	"Total RNA was extracted and purified from tumor samples by using the Rneasy Mini Kit (Qiagen) and then, the RNA clean up kit (Macherey Nagel) according to the manufacturers’ instructions"	"Total RNA was extracted and purified from tumor samples by using the Rneasy Mini Kit (Qiagen) and then, the RNA clean up kit (Macherey Nagel) according to the manufacturers’ instructions"	"Total RNA was extracted and purified from tumor samples by using the Rneasy Mini Kit (Qiagen) and then, the RNA clean up kit (Macherey Nagel) according to the manufacturers’ instructions"	"Total RNA was extracted and purified from tumor samples by using the Rneasy Mini Kit (Qiagen) and then, the RNA clean up kit (Macherey Nagel) according to the manufacturers’ instructions"	"Total RNA was extracted and purified from tumor samples by using the Rneasy Mini Kit (Qiagen) and then, the RNA clean up kit (Macherey Nagel) according to the manufacturers’ instructions"	"Total RNA was extracted and purified from tumor samples by using the Rneasy Mini Kit (Qiagen) and then, the RNA clean up kit (Macherey Nagel) according to the manufacturers’ instructions"	"Total RNA was extracted and purified from tumor samples by using the Rneasy Mini Kit (Qiagen) and then, the RNA clean up kit (Macherey Nagel) according to the manufacturers’ instructions"	"Total RNA was extracted and purified from tumor samples by using the Rneasy Mini Kit (Qiagen) and then, the RNA clean up kit (Macherey Nagel) according to the manufacturers’ instructions"	"Total RNA was extracted and purified from tumor samples by using the Rneasy Mini Kit (Qiagen) and then, the RNA clean up kit (Macherey Nagel) according to the manufacturers’ instructions"	"Total RNA was extracted and purified from tumor samples by using the Rneasy Mini Kit (Qiagen) and then, the RNA clean up kit (Macherey Nagel) according to the manufacturers’ instructions"	"Total RNA was extracted and purified from tumor samples by using the Rneasy Mini Kit (Qiagen) and then, the RNA clean up kit (Macherey Nagel) according to the manufacturers’ instructions"	"Total RNA was extracted and purified from tumor samples by using the Rneasy Mini Kit (Qiagen) and then, the RNA clean up kit (Macherey Nagel) according to the manufacturers’ instructions"	"Total RNA was extracted and purified from tumor samples by using the Rneasy Mini Kit (Qiagen) and then, the RNA clean up kit (Macherey Nagel) according to the manufacturers’ instructions"	"Total RNA was extracted and purified from tumor samples by using the Rneasy Mini Kit (Qiagen) and then, the RNA clean up kit (Macherey Nagel) according to the manufacturers’ instructions"	"Total RNA was extracted and purified from tumor samples by using the Rneasy Mini Kit (Qiagen) and then, the RNA clean up kit (Macherey Nagel) according to the manufacturers’ instructions"	"Total RNA was extracted and purified from tumor samples by using the Rneasy Mini Kit (Qiagen) and then, the RNA clean up kit (Macherey Nagel) according to the manufacturers’ instructions"	"Total RNA was extracted and purified from tumor samples by using the Rneasy Mini Kit (Qiagen) and then, the RNA clean up kit (Macherey Nagel) according to the manufacturers’ instructions"	"Total RNA was extracted and purified from tumor samples by using the Rneasy Mini Kit (Qiagen) and then, the RNA clean up kit (Macherey Nagel) according to the manufacturers’ instructions"	"Total RNA was extracted and purified from tumor samples by using the Rneasy Mini Kit (Qiagen) and then, the RNA clean up kit (Macherey Nagel) according to the manufacturers’ instructions"	"Total RNA was extracted and purified from tumor samples by using the Rneasy Mini Kit (Qiagen) and then, the RNA clean up kit (Macherey Nagel) according to the manufacturers’ instructions"	"Total RNA was extracted and purified from tumor samples by using the Rneasy Mini Kit (Qiagen) and then, the RNA clean up kit (Macherey Nagel) according to the manufacturers’ instructions"	"Total RNA was extracted and purified from tumor samples by using the Rneasy Mini Kit (Qiagen) and then, the RNA clean up kit (Macherey Nagel) according to the manufacturers’ instructions"	"Total RNA was extracted and purified from tumor samples by using the Rneasy Mini Kit (Qiagen) and then, the RNA clean up kit (Macherey Nagel) according to the manufacturers’ instructions"	"Total RNA was extracted and purified from tumor samples by using the Rneasy Mini Kit (Qiagen) and then, the RNA clean up kit (Macherey Nagel) according to the manufacturers’ instructions"	"Total RNA was extracted and purified from tumor samples by using the Rneasy Mini Kit (Qiagen) and then, the RNA clean up kit (Macherey Nagel) according to the manufacturers’ instructions"	"Total RNA was extracted and purified from tumor samples by using the Rneasy Mini Kit (Qiagen) and then, the RNA clean up kit (Macherey Nagel) according to the manufacturers’ instructions"	"Total RNA was extracted and purified from tumor samples by using the Rneasy Mini Kit (Qiagen) and then, the RNA clean up kit (Macherey Nagel) according to the manufacturers’ instructions"	"Total RNA was extracted and purified from tumor samples by using the Rneasy Mini Kit (Qiagen) and then, the RNA clean up kit (Macherey Nagel) according to the manufacturers’ instructions"	"Total RNA was extracted and purified from tumor samples by using the Rneasy Mini Kit (Qiagen) and then, the RNA clean up kit (Macherey Nagel) according to the manufacturers’ instructions"	"Total RNA was extracted and purified from tumor samples by using the Rneasy Mini Kit (Qiagen) and then, the RNA clean up kit (Macherey Nagel) according to the manufacturers’ instructions"	"Total RNA was extracted and purified from tumor samples by using the Rneasy Mini Kit (Qiagen) and then, the RNA clean up kit (Macherey Nagel) according to the manufacturers’ instructions"	"Total RNA was extracted and purified from tumor samples by using the Rneasy Mini Kit (Qiagen) and then, the RNA clean up kit (Macherey Nagel) according to the manufacturers’ instructions"	"Total RNA was extracted and purified from tumor samples by using the Rneasy Mini Kit (Qiagen) and then, the RNA clean up kit (Macherey Nagel) according to the manufacturers’ instructions"	"Total RNA was extracted and purified from tumor samples by using the Rneasy Mini Kit (Qiagen) and then, the RNA clean up kit (Macherey Nagel) according to the manufacturers’ instructions"	"Total RNA was extracted and purified from tumor samples by using the Rneasy Mini Kit (Qiagen) and then, the RNA clean up kit (Macherey Nagel) according to the manufacturers’ instructions"	"Total RNA was extracted and purified from tumor samples by using the Rneasy Mini Kit (Qiagen) and then, the RNA clean up kit (Macherey Nagel) according to the manufacturers’ instructions"	"Total RNA was extracted and purified from tumor samples by using the Rneasy Mini Kit (Qiagen) and then, the RNA clean up kit (Macherey Nagel) according to the manufacturers’ instructions"	"Total RNA was extracted and purified from tumor samples by using the Rneasy Mini Kit (Qiagen) and then, the RNA clean up kit (Macherey Nagel) according to the manufacturers’ instructions"	"Total RNA was extracted and purified from tumor samples by using the Rneasy Mini Kit (Qiagen) and then, the RNA clean up kit (Macherey Nagel) according to the manufacturers’ instructions"	"Total RNA was extracted and purified from tumor samples by using the Rneasy Mini Kit (Qiagen) and then, the RNA clean up kit (Macherey Nagel) according to the manufacturers’ instructions"	"Total RNA was extracted and purified from tumor samples by using the Rneasy Mini Kit (Qiagen) and then, the RNA clean up kit (Macherey Nagel) according to the manufacturers’ instructions"	"Total RNA was extracted and purified from tumor samples by using the Rneasy Mini Kit (Qiagen) and then, the RNA clean up kit (Macherey Nagel) according to the manufacturers’ instructions"	"Total RNA was extracted and purified from tumor samples by using the Rneasy Mini Kit (Qiagen) and then, the RNA clean up kit (Macherey Nagel) according to the manufacturers’ instructions"	"Total RNA was extracted and purified from tumor samples by using the Rneasy Mini Kit (Qiagen) and then, the RNA clean up kit (Macherey Nagel) according to the manufacturers’ instructions"	"Total RNA was extracted and purified from tumor samples by using the Rneasy Mini Kit (Qiagen) and then, the RNA clean up kit (Macherey Nagel) according to the manufacturers’ instructions"	"Total RNA was extracted and purified from tumor samples by using the Rneasy Mini Kit (Qiagen) and then, the RNA clean up kit (Macherey Nagel) according to the manufacturers’ instructions"	"Total RNA was extracted and purified from tumor samples by using the Rneasy Mini Kit (Qiagen) and then, the RNA clean up kit (Macherey Nagel) according to the manufacturers’ instructions"	"Total RNA was extracted and purified from tumor samples by using the Rneasy Mini Kit (Qiagen) and then, the RNA clean up kit (Macherey Nagel) according to the manufacturers’ instructions"	"Total RNA was extracted and purified from tumor samples by using the Rneasy Mini Kit (Qiagen) and then, the RNA clean up kit (Macherey Nagel) according to the manufacturers’ instructions"	"Total RNA was extracted and purified from tumor samples by using the Rneasy Mini Kit (Qiagen) and then, the RNA clean up kit (Macherey Nagel) according to the manufacturers’ instructions"	"Total RNA was extracted and purified from tumor samples by using the Rneasy Mini Kit (Qiagen) and then, the RNA clean up kit (Macherey Nagel) according to the manufacturers’ instructions"	"Total RNA was extracted and purified from tumor samples by using the Rneasy Mini Kit (Qiagen) and then, the RNA clean up kit (Macherey Nagel) according to the manufacturers’ instructions"
!Sample_label_ch1	"Biotin"	"Biotin"	"Biotin"	"Biotin"	"Biotin"	"Biotin"	"Biotin"	"Biotin"	"Biotin"	"Biotin"	"Biotin"	"Biotin"	"Biotin"	"Biotin"	"Biotin"	"Biotin"	"Biotin"	"Biotin"	"Biotin"	"Biotin"	"Biotin"	"Biotin"	"Biotin"	"Biotin"	"Biotin"	"Biotin"	"Biotin"	"Biotin"	"Biotin"	"Biotin"	"Biotin"	"Biotin"	"Biotin"	"Biotin"	"Biotin"	"Biotin"	"Biotin"	"Biotin"	"Biotin"	"Biotin"	"Biotin"	"Biotin"	"Biotin"	"Biotin"	"Biotin"	"Biotin"	"Biotin"	"Biotin"	"Biotin"	"Biotin"	"Biotin"	"Biotin"	"Biotin"	"Biotin"	"Biotin"	"Biotin"	"Biotin"	"Biotin"	"Biotin"	"Biotin"	"Biotin"	"Biotin"	"Biotin"	"Biotin"	"Biotin"	"Biotin"	"Biotin"	"Biotin"	"Biotin"	"Biotin"	"Biotin"	"Biotin"	"Biotin"	"Biotin"	"Biotin"	"Biotin"	"Biotin"	"Biotin"	"Biotin"	"Biotin"	"Biotin"	"Biotin"	"Biotin"	"Biotin"	"Biotin"	"Biotin"	"Biotin"	"Biotin"	"Biotin"	"Biotin"	"Biotin"	"Biotin"	"Biotin"	"Biotin"	"Biotin"	"Biotin"	"Biotin"	"Biotin"	"Biotin"	"Biotin"	"Biotin"	"Biotin"	"Biotin"	"Biotin"	"Biotin"	"Biotin"	"Biotin"	"Biotin"	"Biotin"	"Biotin"	"Biotin"	"Biotin"	"Biotin"	"Biotin"	"Biotin"	"Biotin"	"Biotin"	"Biotin"	"Biotin"	"Biotin"	"Biotin"	"Biotin"	"Biotin"	"Biotin"	"Biotin"	"Biotin"	"Biotin"	"Biotin"	"Biotin"	"Biotin"	"Biotin"	"Biotin"	"Biotin"	"Biotin"	"Biotin"	"Biotin"	"Biotin"	"Biotin"	"Biotin"	"Biotin"	"Biotin"	"Biotin"	"Biotin"	"Biotin"	"Biotin"	"Biotin"	"Biotin"	"Biotin"	"Biotin"	"Biotin"	"Biotin"	"Biotin"	"Biotin"	"Biotin"	"Biotin"
!Sample_label_protocol_ch1	"After RNA quality and quantity controls, 2 µg of total RNA were amplified and labeled according to the Affymetrix one cycle synthesis target preparation protocol to hybridize Affymetrix U133 plus 2.0 chips, as described by the company."	"After RNA quality and quantity controls, 2 µg of total RNA were amplified and labeled according to the Affymetrix one cycle synthesis target preparation protocol to hybridize Affymetrix U133 plus 2.0 chips, as described by the company."	"After RNA quality and quantity controls, 2 µg of total RNA were amplified and labeled according to the Affymetrix one cycle synthesis target preparation protocol to hybridize Affymetrix U133 plus 2.0 chips, as described by the company."	"After RNA quality and quantity controls, 2 µg of total RNA were amplified and labeled according to the Affymetrix one cycle synthesis target preparation protocol to hybridize Affymetrix U133 plus 2.0 chips, as described by the company."	"After RNA quality and quantity controls, 2 µg of total RNA were amplified and labeled according to the Affymetrix one cycle synthesis target preparation protocol to hybridize Affymetrix U133 plus 2.0 chips, as described by the company."	"After RNA quality and quantity controls, 2 µg of total RNA were amplified and labeled according to the Affymetrix one cycle synthesis target preparation protocol to hybridize Affymetrix U133 plus 2.0 chips, as described by the company."	"After RNA quality and quantity controls, 2 µg of total RNA were amplified and labeled according to the Affymetrix one cycle synthesis target preparation protocol to hybridize Affymetrix U133 plus 2.0 chips, as described by the company."	"After RNA quality and quantity controls, 2 µg of total RNA were amplified and labeled according to the Affymetrix one cycle synthesis target preparation protocol to hybridize Affymetrix U133 plus 2.0 chips, as described by the company."	"After RNA quality and quantity controls, 2 µg of total RNA were amplified and labeled according to the Affymetrix one cycle synthesis target preparation protocol to hybridize Affymetrix U133 plus 2.0 chips, as described by the company."	"After RNA quality and quantity controls, 2 µg of total RNA were amplified and labeled according to the Affymetrix one cycle synthesis target preparation protocol to hybridize Affymetrix U133 plus 2.0 chips, as described by the company."	"After RNA quality and quantity controls, 2 µg of total RNA were amplified and labeled according to the Affymetrix one cycle synthesis target preparation protocol to hybridize Affymetrix U133 plus 2.0 chips, as described by the company."	"After RNA quality and quantity controls, 2 µg of total RNA were amplified and labeled according to the Affymetrix one cycle synthesis target preparation protocol to hybridize Affymetrix U133 plus 2.0 chips, as described by the company."	"After RNA quality and quantity controls, 2 µg of total RNA were amplified and labeled according to the Affymetrix one cycle synthesis target preparation protocol to hybridize Affymetrix U133 plus 2.0 chips, as described by the company."	"After RNA quality and quantity controls, 2 µg of total RNA were amplified and labeled according to the Affymetrix one cycle synthesis target preparation protocol to hybridize Affymetrix U133 plus 2.0 chips, as described by the company."	"After RNA quality and quantity controls, 2 µg of total RNA were amplified and labeled according to the Affymetrix one cycle synthesis target preparation protocol to hybridize Affymetrix U133 plus 2.0 chips, as described by the company."	"After RNA quality and quantity controls, 2 µg of total RNA were amplified and labeled according to the Affymetrix one cycle synthesis target preparation protocol to hybridize Affymetrix U133 plus 2.0 chips, as described by the company."	"After RNA quality and quantity controls, 2 µg of total RNA were amplified and labeled according to the Affymetrix one cycle synthesis target preparation protocol to hybridize Affymetrix U133 plus 2.0 chips, as described by the company."	"After RNA quality and quantity controls, 2 µg of total RNA were amplified and labeled according to the Affymetrix one cycle synthesis target preparation protocol to hybridize Affymetrix U133 plus 2.0 chips, as described by the company."	"After RNA quality and quantity controls, 2 µg of total RNA were amplified and labeled according to the Affymetrix one cycle synthesis target preparation protocol to hybridize Affymetrix U133 plus 2.0 chips, as described by the company."	"After RNA quality and quantity controls, 2 µg of total RNA were amplified and labeled according to the Affymetrix one cycle synthesis target preparation protocol to hybridize Affymetrix U133 plus 2.0 chips, as described by the company."	"After RNA quality and quantity controls, 2 µg of total RNA were amplified and labeled according to the Affymetrix one cycle synthesis target preparation protocol to hybridize Affymetrix U133 plus 2.0 chips, as described by the company."	"After RNA quality and quantity controls, 2 µg of total RNA were amplified and labeled according to the Affymetrix one cycle synthesis target preparation protocol to hybridize Affymetrix U133 plus 2.0 chips, as described by the company."	"After RNA quality and quantity controls, 2 µg of total RNA were amplified and labeled according to the Affymetrix one cycle synthesis target preparation protocol to hybridize Affymetrix U133 plus 2.0 chips, as described by the company."	"After RNA quality and quantity controls, 2 µg of total RNA were amplified and labeled according to the Affymetrix one cycle synthesis target preparation protocol to hybridize Affymetrix U133 plus 2.0 chips, as described by the company."	"After RNA quality and quantity controls, 2 µg of total RNA were amplified and labeled according to the Affymetrix one cycle synthesis target preparation protocol to hybridize Affymetrix U133 plus 2.0 chips, as described by the company."	"After RNA quality and quantity controls, 2 µg of total RNA were amplified and labeled according to the Affymetrix one cycle synthesis target preparation protocol to hybridize Affymetrix U133 plus 2.0 chips, as described by the company."	"After RNA quality and quantity controls, 2 µg of total RNA were amplified and labeled according to the Affymetrix one cycle synthesis target preparation protocol to hybridize Affymetrix U133 plus 2.0 chips, as described by the company."	"After RNA quality and quantity controls, 2 µg of total RNA were amplified and labeled according to the Affymetrix one cycle synthesis target preparation protocol to hybridize Affymetrix U133 plus 2.0 chips, as described by the company."	"After RNA quality and quantity controls, 2 µg of total RNA were amplified and labeled according to the Affymetrix one cycle synthesis target preparation protocol to hybridize Affymetrix U133 plus 2.0 chips, as described by the company."	"After RNA quality and quantity controls, 2 µg of total RNA were amplified and labeled according to the Affymetrix one cycle synthesis target preparation protocol to hybridize Affymetrix U133 plus 2.0 chips, as described by the company."	"After RNA quality and quantity controls, 2 µg of total RNA were amplified and labeled according to the Affymetrix one cycle synthesis target preparation protocol to hybridize Affymetrix U133 plus 2.0 chips, as described by the company."	"After RNA quality and quantity controls, 2 µg of total RNA were amplified and labeled according to the Affymetrix one cycle synthesis target preparation protocol to hybridize Affymetrix U133 plus 2.0 chips, as described by the company."	"After RNA quality and quantity controls, 2 µg of total RNA were amplified and labeled according to the Affymetrix one cycle synthesis target preparation protocol to hybridize Affymetrix U133 plus 2.0 chips, as described by the company."	"After RNA quality and quantity controls, 2 µg of total RNA were amplified and labeled according to the Affymetrix one cycle synthesis target preparation protocol to hybridize Affymetrix U133 plus 2.0 chips, as described by the company."	"After RNA quality and quantity controls, 2 µg of total RNA were amplified and labeled according to the Affymetrix one cycle synthesis target preparation protocol to hybridize Affymetrix U133 plus 2.0 chips, as described by the company."	"After RNA quality and quantity controls, 2 µg of total RNA were amplified and labeled according to the Affymetrix one cycle synthesis target preparation protocol to hybridize Affymetrix U133 plus 2.0 chips, as described by the company."	"After RNA quality and quantity controls, 2 µg of total RNA were amplified and labeled according to the Affymetrix one cycle synthesis target preparation protocol to hybridize Affymetrix U133 plus 2.0 chips, as described by the company."	"After RNA quality and quantity controls, 2 µg of total RNA were amplified and labeled according to the Affymetrix one cycle synthesis target preparation protocol to hybridize Affymetrix U133 plus 2.0 chips, as described by the company."	"After RNA quality and quantity controls, 2 µg of total RNA were amplified and labeled according to the Affymetrix one cycle synthesis target preparation protocol to hybridize Affymetrix U133 plus 2.0 chips, as described by the company."	"After RNA quality and quantity controls, 2 µg of total RNA were amplified and labeled according to the Affymetrix one cycle synthesis target preparation protocol to hybridize Affymetrix U133 plus 2.0 chips, as described by the company."	"After RNA quality and quantity controls, 2 µg of total RNA were amplified and labeled according to the Affymetrix one cycle synthesis target preparation protocol to hybridize Affymetrix U133 plus 2.0 chips, as described by the company."	"After RNA quality and quantity controls, 2 µg of total RNA were amplified and labeled according to the Affymetrix one cycle synthesis target preparation protocol to hybridize Affymetrix U133 plus 2.0 chips, as described by the company."	"After RNA quality and quantity controls, 2 µg of total RNA were amplified and labeled according to the Affymetrix one cycle synthesis target preparation protocol to hybridize Affymetrix U133 plus 2.0 chips, as described by the company."	"After RNA quality and quantity controls, 2 µg of total RNA were amplified and labeled according to the Affymetrix one cycle synthesis target preparation protocol to hybridize Affymetrix U133 plus 2.0 chips, as described by the company."	"After RNA quality and quantity controls, 2 µg of total RNA were amplified and labeled according to the Affymetrix one cycle synthesis target preparation protocol to hybridize Affymetrix U133 plus 2.0 chips, as described by the company."	"After RNA quality and quantity controls, 2 µg of total RNA were amplified and labeled according to the Affymetrix one cycle synthesis target preparation protocol to hybridize Affymetrix U133 plus 2.0 chips, as described by the company."	"After RNA quality and quantity controls, 2 µg of total RNA were amplified and labeled according to the Affymetrix one cycle synthesis target preparation protocol to hybridize Affymetrix U133 plus 2.0 chips, as described by the company."	"After RNA quality and quantity controls, 2 µg of total RNA were amplified and labeled according to the Affymetrix one cycle synthesis target preparation protocol to hybridize Affymetrix U133 plus 2.0 chips, as described by the company."	"After RNA quality and quantity controls, 2 µg of total RNA were amplified and labeled according to the Affymetrix one cycle synthesis target preparation protocol to hybridize Affymetrix U133 plus 2.0 chips, as described by the company."	"After RNA quality and quantity controls, 2 µg of total RNA were amplified and labeled according to the Affymetrix one cycle synthesis target preparation protocol to hybridize Affymetrix U133 plus 2.0 chips, as described by the company."	"After RNA quality and quantity controls, 2 µg of total RNA were amplified and labeled according to the Affymetrix one cycle synthesis target preparation protocol to hybridize Affymetrix U133 plus 2.0 chips, as described by the company."	"After RNA quality and quantity controls, 2 µg of total RNA were amplified and labeled according to the Affymetrix one cycle synthesis target preparation protocol to hybridize Affymetrix U133 plus 2.0 chips, as described by the company."	"After RNA quality and quantity controls, 2 µg of total RNA were amplified and labeled according to the Affymetrix one cycle synthesis target preparation protocol to hybridize Affymetrix U133 plus 2.0 chips, as described by the company."	"After RNA quality and quantity controls, 2 µg of total RNA were amplified and labeled according to the Affymetrix one cycle synthesis target preparation protocol to hybridize Affymetrix U133 plus 2.0 chips, as described by the company."	"After RNA quality and quantity controls, 2 µg of total RNA were amplified and labeled according to the Affymetrix one cycle synthesis target preparation protocol to hybridize Affymetrix U133 plus 2.0 chips, as described by the company."	"After RNA quality and quantity controls, 2 µg of total RNA were amplified and labeled according to the Affymetrix one cycle synthesis target preparation protocol to hybridize Affymetrix U133 plus 2.0 chips, as described by the company."	"After RNA quality and quantity controls, 2 µg of total RNA were amplified and labeled according to the Affymetrix one cycle synthesis target preparation protocol to hybridize Affymetrix U133 plus 2.0 chips, as described by the company."	"After RNA quality and quantity controls, 2 µg of total RNA were amplified and labeled according to the Affymetrix one cycle synthesis target preparation protocol to hybridize Affymetrix U133 plus 2.0 chips, as described by the company."	"After RNA quality and quantity controls, 2 µg of total RNA were amplified and labeled according to the Affymetrix one cycle synthesis target preparation protocol to hybridize Affymetrix U133 plus 2.0 chips, as described by the company."	"After RNA quality and quantity controls, 2 µg of total RNA were amplified and labeled according to the Affymetrix one cycle synthesis target preparation protocol to hybridize Affymetrix U133 plus 2.0 chips, as described by the company."	"After RNA quality and quantity controls, 2 µg of total RNA were amplified and labeled according to the Affymetrix one cycle synthesis target preparation protocol to hybridize Affymetrix U133 plus 2.0 chips, as described by the company."	"After RNA quality and quantity controls, 2 µg of total RNA were amplified and labeled according to the Affymetrix one cycle synthesis target preparation protocol to hybridize Affymetrix U133 plus 2.0 chips, as described by the company."	"After RNA quality and quantity controls, 2 µg of total RNA were amplified and labeled according to the Affymetrix one cycle synthesis target preparation protocol to hybridize Affymetrix U133 plus 2.0 chips, as described by the company."	"After RNA quality and quantity controls, 2 µg of total RNA were amplified and labeled according to the Affymetrix one cycle synthesis target preparation protocol to hybridize Affymetrix U133 plus 2.0 chips, as described by the company."	"After RNA quality and quantity controls, 2 µg of total RNA were amplified and labeled according to the Affymetrix one cycle synthesis target preparation protocol to hybridize Affymetrix U133 plus 2.0 chips, as described by the company."	"After RNA quality and quantity controls, 2 µg of total RNA were amplified and labeled according to the Affymetrix one cycle synthesis target preparation protocol to hybridize Affymetrix U133 plus 2.0 chips, as described by the company."	"After RNA quality and quantity controls, 2 µg of total RNA were amplified and labeled according to the Affymetrix one cycle synthesis target preparation protocol to hybridize Affymetrix U133 plus 2.0 chips, as described by the company."	"After RNA quality and quantity controls, 2 µg of total RNA were amplified and labeled according to the Affymetrix one cycle synthesis target preparation protocol to hybridize Affymetrix U133 plus 2.0 chips, as described by the company."	"After RNA quality and quantity controls, 2 µg of total RNA were amplified and labeled according to the Affymetrix one cycle synthesis target preparation protocol to hybridize Affymetrix U133 plus 2.0 chips, as described by the company."	"After RNA quality and quantity controls, 2 µg of total RNA were amplified and labeled according to the Affymetrix one cycle synthesis target preparation protocol to hybridize Affymetrix U133 plus 2.0 chips, as described by the company."	"After RNA quality and quantity controls, 2 µg of total RNA were amplified and labeled according to the Affymetrix one cycle synthesis target preparation protocol to hybridize Affymetrix U133 plus 2.0 chips, as described by the company."	"After RNA quality and quantity controls, 2 µg of total RNA were amplified and labeled according to the Affymetrix one cycle synthesis target preparation protocol to hybridize Affymetrix U133 plus 2.0 chips, as described by the company."	"After RNA quality and quantity controls, 2 µg of total RNA were amplified and labeled according to the Affymetrix one cycle synthesis target preparation protocol to hybridize Affymetrix U133 plus 2.0 chips, as described by the company."	"After RNA quality and quantity controls, 2 µg of total RNA were amplified and labeled according to the Affymetrix one cycle synthesis target preparation protocol to hybridize Affymetrix U133 plus 2.0 chips, as described by the company."	"After RNA quality and quantity controls, 2 µg of total RNA were amplified and labeled according to the Affymetrix one cycle synthesis target preparation protocol to hybridize Affymetrix U133 plus 2.0 chips, as described by the company."	"After RNA quality and quantity controls, 2 µg of total RNA were amplified and labeled according to the Affymetrix one cycle synthesis target preparation protocol to hybridize Affymetrix U133 plus 2.0 chips, as described by the company."	"After RNA quality and quantity controls, 2 µg of total RNA were amplified and labeled according to the Affymetrix one cycle synthesis target preparation protocol to hybridize Affymetrix U133 plus 2.0 chips, as described by the company."	"After RNA quality and quantity controls, 2 µg of total RNA were amplified and labeled according to the Affymetrix one cycle synthesis target preparation protocol to hybridize Affymetrix U133 plus 2.0 chips, as described by the company."	"After RNA quality and quantity controls, 2 µg of total RNA were amplified and labeled according to the Affymetrix one cycle synthesis target preparation protocol to hybridize Affymetrix U133 plus 2.0 chips, as described by the company."	"After RNA quality and quantity controls, 2 µg of total RNA were amplified and labeled according to the Affymetrix one cycle synthesis target preparation protocol to hybridize Affymetrix U133 plus 2.0 chips, as described by the company."	"After RNA quality and quantity controls, 2 µg of total RNA were amplified and labeled according to the Affymetrix one cycle synthesis target preparation protocol to hybridize Affymetrix U133 plus 2.0 chips, as described by the company."	"After RNA quality and quantity controls, 2 µg of total RNA were amplified and labeled according to the Affymetrix one cycle synthesis target preparation protocol to hybridize Affymetrix U133 plus 2.0 chips, as described by the company."	"After RNA quality and quantity controls, 2 µg of total RNA were amplified and labeled according to the Affymetrix one cycle synthesis target preparation protocol to hybridize Affymetrix U133 plus 2.0 chips, as described by the company."	"After RNA quality and quantity controls, 2 µg of total RNA were amplified and labeled according to the Affymetrix one cycle synthesis target preparation protocol to hybridize Affymetrix U133 plus 2.0 chips, as described by the company."	"After RNA quality and quantity controls, 2 µg of total RNA were amplified and labeled according to the Affymetrix one cycle synthesis target preparation protocol to hybridize Affymetrix U133 plus 2.0 chips, as described by the company."	"After RNA quality and quantity controls, 2 µg of total RNA were amplified and labeled according to the Affymetrix one cycle synthesis target preparation protocol to hybridize Affymetrix U133 plus 2.0 chips, as described by the company."	"After RNA quality and quantity controls, 2 µg of total RNA were amplified and labeled according to the Affymetrix one cycle synthesis target preparation protocol to hybridize Affymetrix U133 plus 2.0 chips, as described by the company."	"After RNA quality and quantity controls, 2 µg of total RNA were amplified and labeled according to the Affymetrix one cycle synthesis target preparation protocol to hybridize Affymetrix U133 plus 2.0 chips, as described by the company."	"After RNA quality and quantity controls, 2 µg of total RNA were amplified and labeled according to the Affymetrix one cycle synthesis target preparation protocol to hybridize Affymetrix U133 plus 2.0 chips, as described by the company."	"After RNA quality and quantity controls, 2 µg of total RNA were amplified and labeled according to the Affymetrix one cycle synthesis target preparation protocol to hybridize Affymetrix U133 plus 2.0 chips, as described by the company."	"After RNA quality and quantity controls, 2 µg of total RNA were amplified and labeled according to the Affymetrix one cycle synthesis target preparation protocol to hybridize Affymetrix U133 plus 2.0 chips, as described by the company."	"After RNA quality and quantity controls, 2 µg of total RNA were amplified and labeled according to the Affymetrix one cycle synthesis target preparation protocol to hybridize Affymetrix U133 plus 2.0 chips, as described by the company."	"After RNA quality and quantity controls, 2 µg of total RNA were amplified and labeled according to the Affymetrix one cycle synthesis target preparation protocol to hybridize Affymetrix U133 plus 2.0 chips, as described by the company."	"After RNA quality and quantity controls, 2 µg of total RNA were amplified and labeled according to the Affymetrix one cycle synthesis target preparation protocol to hybridize Affymetrix U133 plus 2.0 chips, as described by the company."	"After RNA quality and quantity controls, 2 µg of total RNA were amplified and labeled according to the Affymetrix one cycle synthesis target preparation protocol to hybridize Affymetrix U133 plus 2.0 chips, as described by the company."	"After RNA quality and quantity controls, 2 µg of total RNA were amplified and labeled according to the Affymetrix one cycle synthesis target preparation protocol to hybridize Affymetrix U133 plus 2.0 chips, as described by the company."	"After RNA quality and quantity controls, 2 µg of total RNA were amplified and labeled according to the Affymetrix one cycle synthesis target preparation protocol to hybridize Affymetrix U133 plus 2.0 chips, as described by the company."	"After RNA quality and quantity controls, 2 µg of total RNA were amplified and labeled according to the Affymetrix one cycle synthesis target preparation protocol to hybridize Affymetrix U133 plus 2.0 chips, as described by the company."	"After RNA quality and quantity controls, 2 µg of total RNA were amplified and labeled according to the Affymetrix one cycle synthesis target preparation protocol to hybridize Affymetrix U133 plus 2.0 chips, as described by the company."	"After RNA quality and quantity controls, 2 µg of total RNA were amplified and labeled according to the Affymetrix one cycle synthesis target preparation protocol to hybridize Affymetrix U133 plus 2.0 chips, as described by the company."	"After RNA quality and quantity controls, 2 µg of total RNA were amplified and labeled according to the Affymetrix one cycle synthesis target preparation protocol to hybridize Affymetrix U133 plus 2.0 chips, as described by the company."	"After RNA quality and quantity controls, 2 µg of total RNA were amplified and labeled according to the Affymetrix one cycle synthesis target preparation protocol to hybridize Affymetrix U133 plus 2.0 chips, as described by the company."	"After RNA quality and quantity controls, 2 µg of total RNA were amplified and labeled according to the Affymetrix one cycle synthesis target preparation protocol to hybridize Affymetrix U133 plus 2.0 chips, as described by the company."	"After RNA quality and quantity controls, 2 µg of total RNA were amplified and labeled according to the Affymetrix one cycle synthesis target preparation protocol to hybridize Affymetrix U133 plus 2.0 chips, as described by the company."	"After RNA quality and quantity controls, 2 µg of total RNA were amplified and labeled according to the Affymetrix one cycle synthesis target preparation protocol to hybridize Affymetrix U133 plus 2.0 chips, as described by the company."	"After RNA quality and quantity controls, 2 µg of total RNA were amplified and labeled according to the Affymetrix one cycle synthesis target preparation protocol to hybridize Affymetrix U133 plus 2.0 chips, as described by the company."	"After RNA quality and quantity controls, 2 µg of total RNA were amplified and labeled according to the Affymetrix one cycle synthesis target preparation protocol to hybridize Affymetrix U133 plus 2.0 chips, as described by the company."	"After RNA quality and quantity controls, 2 µg of total RNA were amplified and labeled according to the Affymetrix one cycle synthesis target preparation protocol to hybridize Affymetrix U133 plus 2.0 chips, as described by the company."	"After RNA quality and quantity controls, 2 µg of total RNA were amplified and labeled according to the Affymetrix one cycle synthesis target preparation protocol to hybridize Affymetrix U133 plus 2.0 chips, as described by the company."	"After RNA quality and quantity controls, 2 µg of total RNA were amplified and labeled according to the Affymetrix one cycle synthesis target preparation protocol to hybridize Affymetrix U133 plus 2.0 chips, as described by the company."	"After RNA quality and quantity controls, 2 µg of total RNA were amplified and labeled according to the Affymetrix one cycle synthesis target preparation protocol to hybridize Affymetrix U133 plus 2.0 chips, as described by the company."	"After RNA quality and quantity controls, 2 µg of total RNA were amplified and labeled according to the Affymetrix one cycle synthesis target preparation protocol to hybridize Affymetrix U133 plus 2.0 chips, as described by the company."	"After RNA quality and quantity controls, 2 µg of total RNA were amplified and labeled according to the Affymetrix one cycle synthesis target preparation protocol to hybridize Affymetrix U133 plus 2.0 chips, as described by the company."	"After RNA quality and quantity controls, 2 µg of total RNA were amplified and labeled according to the Affymetrix one cycle synthesis target preparation protocol to hybridize Affymetrix U133 plus 2.0 chips, as described by the company."	"After RNA quality and quantity controls, 2 µg of total RNA were amplified and labeled according to the Affymetrix one cycle synthesis target preparation protocol to hybridize Affymetrix U133 plus 2.0 chips, as described by the company."	"After RNA quality and quantity controls, 2 µg of total RNA were amplified and labeled according to the Affymetrix one cycle synthesis target preparation protocol to hybridize Affymetrix U133 plus 2.0 chips, as described by the company."	"After RNA quality and quantity controls, 2 µg of total RNA were amplified and labeled according to the Affymetrix one cycle synthesis target preparation protocol to hybridize Affymetrix U133 plus 2.0 chips, as described by the company."	"After RNA quality and quantity controls, 2 µg of total RNA were amplified and labeled according to the Affymetrix one cycle synthesis target preparation protocol to hybridize Affymetrix U133 plus 2.0 chips, as described by the company."	"After RNA quality and quantity controls, 2 µg of total RNA were amplified and labeled according to the Affymetrix one cycle synthesis target preparation protocol to hybridize Affymetrix U133 plus 2.0 chips, as described by the company."	"After RNA quality and quantity controls, 2 µg of total RNA were amplified and labeled according to the Affymetrix one cycle synthesis target preparation protocol to hybridize Affymetrix U133 plus 2.0 chips, as described by the company."	"After RNA quality and quantity controls, 2 µg of total RNA were amplified and labeled according to the Affymetrix one cycle synthesis target preparation protocol to hybridize Affymetrix U133 plus 2.0 chips, as described by the company."	"After RNA quality and quantity controls, 2 µg of total RNA were amplified and labeled according to the Affymetrix one cycle synthesis target preparation protocol to hybridize Affymetrix U133 plus 2.0 chips, as described by the company."	"After RNA quality and quantity controls, 2 µg of total RNA were amplified and labeled according to the Affymetrix one cycle synthesis target preparation protocol to hybridize Affymetrix U133 plus 2.0 chips, as described by the company."	"After RNA quality and quantity controls, 2 µg of total RNA were amplified and labeled according to the Affymetrix one cycle synthesis target preparation protocol to hybridize Affymetrix U133 plus 2.0 chips, as described by the company."	"After RNA quality and quantity controls, 2 µg of total RNA were amplified and labeled according to the Affymetrix one cycle synthesis target preparation protocol to hybridize Affymetrix U133 plus 2.0 chips, as described by the company."	"After RNA quality and quantity controls, 2 µg of total RNA were amplified and labeled according to the Affymetrix one cycle synthesis target preparation protocol to hybridize Affymetrix U133 plus 2.0 chips, as described by the company."	"After RNA quality and quantity controls, 2 µg of total RNA were amplified and labeled according to the Affymetrix one cycle synthesis target preparation protocol to hybridize Affymetrix U133 plus 2.0 chips, as described by the company."	"After RNA quality and quantity controls, 2 µg of total RNA were amplified and labeled according to the Affymetrix one cycle synthesis target preparation protocol to hybridize Affymetrix U133 plus 2.0 chips, as described by the company."	"After RNA quality and quantity controls, 2 µg of total RNA were amplified and labeled according to the Affymetrix one cycle synthesis target preparation protocol to hybridize Affymetrix U133 plus 2.0 chips, as described by the company."	"After RNA quality and quantity controls, 2 µg of total RNA were amplified and labeled according to the Affymetrix one cycle synthesis target preparation protocol to hybridize Affymetrix U133 plus 2.0 chips, as described by the company."	"After RNA quality and quantity controls, 2 µg of total RNA were amplified and labeled according to the Affymetrix one cycle synthesis target preparation protocol to hybridize Affymetrix U133 plus 2.0 chips, as described by the company."	"After RNA quality and quantity controls, 2 µg of total RNA were amplified and labeled according to the Affymetrix one cycle synthesis target preparation protocol to hybridize Affymetrix U133 plus 2.0 chips, as described by the company."	"After RNA quality and quantity controls, 2 µg of total RNA were amplified and labeled according to the Affymetrix one cycle synthesis target preparation protocol to hybridize Affymetrix U133 plus 2.0 chips, as described by the company."	"After RNA quality and quantity controls, 2 µg of total RNA were amplified and labeled according to the Affymetrix one cycle synthesis target preparation protocol to hybridize Affymetrix U133 plus 2.0 chips, as described by the company."	"After RNA quality and quantity controls, 2 µg of total RNA were amplified and labeled according to the Affymetrix one cycle synthesis target preparation protocol to hybridize Affymetrix U133 plus 2.0 chips, as described by the company."	"After RNA quality and quantity controls, 2 µg of total RNA were amplified and labeled according to the Affymetrix one cycle synthesis target preparation protocol to hybridize Affymetrix U133 plus 2.0 chips, as described by the company."	"After RNA quality and quantity controls, 2 µg of total RNA were amplified and labeled according to the Affymetrix one cycle synthesis target preparation protocol to hybridize Affymetrix U133 plus 2.0 chips, as described by the company."	"After RNA quality and quantity controls, 2 µg of total RNA were amplified and labeled according to the Affymetrix one cycle synthesis target preparation protocol to hybridize Affymetrix U133 plus 2.0 chips, as described by the company."	"After RNA quality and quantity controls, 2 µg of total RNA were amplified and labeled according to the Affymetrix one cycle synthesis target preparation protocol to hybridize Affymetrix U133 plus 2.0 chips, as described by the company."	"After RNA quality and quantity controls, 2 µg of total RNA were amplified and labeled according to the Affymetrix one cycle synthesis target preparation protocol to hybridize Affymetrix U133 plus 2.0 chips, as described by the company."	"After RNA quality and quantity controls, 2 µg of total RNA were amplified and labeled according to the Affymetrix one cycle synthesis target preparation protocol to hybridize Affymetrix U133 plus 2.0 chips, as described by the company."	"After RNA quality and quantity controls, 2 µg of total RNA were amplified and labeled according to the Affymetrix one cycle synthesis target preparation protocol to hybridize Affymetrix U133 plus 2.0 chips, as described by the company."	"After RNA quality and quantity controls, 2 µg of total RNA were amplified and labeled according to the Affymetrix one cycle synthesis target preparation protocol to hybridize Affymetrix U133 plus 2.0 chips, as described by the company."	"After RNA quality and quantity controls, 2 µg of total RNA were amplified and labeled according to the Affymetrix one cycle synthesis target preparation protocol to hybridize Affymetrix U133 plus 2.0 chips, as described by the company."	"After RNA quality and quantity controls, 2 µg of total RNA were amplified and labeled according to the Affymetrix one cycle synthesis target preparation protocol to hybridize Affymetrix U133 plus 2.0 chips, as described by the company."	"After RNA quality and quantity controls, 2 µg of total RNA were amplified and labeled according to the Affymetrix one cycle synthesis target preparation protocol to hybridize Affymetrix U133 plus 2.0 chips, as described by the company."	"After RNA quality and quantity controls, 2 µg of total RNA were amplified and labeled according to the Affymetrix one cycle synthesis target preparation protocol to hybridize Affymetrix U133 plus 2.0 chips, as described by the company."	"After RNA quality and quantity controls, 2 µg of total RNA were amplified and labeled according to the Affymetrix one cycle synthesis target preparation protocol to hybridize Affymetrix U133 plus 2.0 chips, as described by the company."	"After RNA quality and quantity controls, 2 µg of total RNA were amplified and labeled according to the Affymetrix one cycle synthesis target preparation protocol to hybridize Affymetrix U133 plus 2.0 chips, as described by the company."	"After RNA quality and quantity controls, 2 µg of total RNA were amplified and labeled according to the Affymetrix one cycle synthesis target preparation protocol to hybridize Affymetrix U133 plus 2.0 chips, as described by the company."	"After RNA quality and quantity controls, 2 µg of total RNA were amplified and labeled according to the Affymetrix one cycle synthesis target preparation protocol to hybridize Affymetrix U133 plus 2.0 chips, as described by the company."	"After RNA quality and quantity controls, 2 µg of total RNA were amplified and labeled according to the Affymetrix one cycle synthesis target preparation protocol to hybridize Affymetrix U133 plus 2.0 chips, as described by the company."	"After RNA quality and quantity controls, 2 µg of total RNA were amplified and labeled according to the Affymetrix one cycle synthesis target preparation protocol to hybridize Affymetrix U133 plus 2.0 chips, as described by the company."	"After RNA quality and quantity controls, 2 µg of total RNA were amplified and labeled according to the Affymetrix one cycle synthesis target preparation protocol to hybridize Affymetrix U133 plus 2.0 chips, as described by the company."	"After RNA quality and quantity controls, 2 µg of total RNA were amplified and labeled according to the Affymetrix one cycle synthesis target preparation protocol to hybridize Affymetrix U133 plus 2.0 chips, as described by the company."
!Sample_taxid_ch1	"9606"	"9606"	"9606"	"9606"	"9606"	"9606"	"9606"	"9606"	"9606"	"9606"	"9606"	"9606"	"9606"	"9606"	"9606"	"9606"	"9606"	"9606"	"9606"	"9606"	"9606"	"9606"	"9606"	"9606"	"9606"	"9606"	"9606"	"9606"	"9606"	"9606"	"9606"	"9606"	"9606"	"9606"	"9606"	"9606"	"9606"	"9606"	"9606"	"9606"	"9606"	"9606"	"9606"	"9606"	"9606"	"9606"	"9606"	"9606"	"9606"	"9606"	"9606"	"9606"	"9606"	"9606"	"9606"	"9606"	"9606"	"9606"	"9606"	"9606"	"9606"	"9606"	"9606"	"9606"	"9606"	"9606"	"9606"	"9606"	"9606"	"9606"	"9606"	"9606"	"9606"	"9606"	"9606"	"9606"	"9606"	"9606"	"9606"	"9606"	"9606"	"9606"	"9606"	"9606"	"9606"	"9606"	"9606"	"9606"	"9606"	"9606"	"9606"	"9606"	"9606"	"9606"	"9606"	"9606"	"9606"	"9606"	"9606"	"9606"	"9606"	"9606"	"9606"	"9606"	"9606"	"9606"	"9606"	"9606"	"9606"	"9606"	"9606"	"9606"	"9606"	"9606"	"9606"	"9606"	"9606"	"9606"	"9606"	"9606"	"9606"	"9606"	"9606"	"9606"	"9606"	"9606"	"9606"	"9606"	"9606"	"9606"	"9606"	"9606"	"9606"	"9606"	"9606"	"9606"	"9606"	"9606"	"9606"	"9606"	"9606"	"9606"	"9606"	"9606"	"9606"	"9606"	"9606"	"9606"	"9606"	"9606"	"9606"	"9606"	"9606"	"9606"	"9606"
!Sample_hyb_protocol	"See manufacturer protocol."	"See manufacturer protocol."	"See manufacturer protocol."	"See manufacturer protocol."	"See manufacturer protocol."	"See manufacturer protocol."	"See manufacturer protocol."	"See manufacturer protocol."	"See manufacturer protocol."	"See manufacturer protocol."	"See manufacturer protocol."	"See manufacturer protocol."	"See manufacturer protocol."	"See manufacturer protocol."	"See manufacturer protocol."	"See manufacturer protocol."	"See manufacturer protocol."	"See manufacturer protocol."	"See manufacturer protocol."	"See manufacturer protocol."	"See manufacturer protocol."	"See manufacturer protocol."	"See manufacturer protocol."	"See manufacturer protocol."	"See manufacturer protocol."	"See manufacturer protocol."	"See manufacturer protocol."	"See manufacturer protocol."	"See manufacturer protocol."	"See manufacturer protocol."	"See manufacturer protocol."	"See manufacturer protocol."	"See manufacturer protocol."	"See manufacturer protocol."	"See manufacturer protocol."	"See manufacturer protocol."	"See manufacturer protocol."	"See manufacturer protocol."	"See manufacturer protocol."	"See manufacturer protocol."	"See manufacturer protocol."	"See manufacturer protocol."	"See manufacturer protocol."	"See manufacturer protocol."	"See manufacturer protocol."	"See manufacturer protocol."	"See manufacturer protocol."	"See manufacturer protocol."	"See manufacturer protocol."	"See manufacturer protocol."	"See manufacturer protocol."	"See manufacturer protocol."	"See manufacturer protocol."	"See manufacturer protocol."	"See manufacturer protocol."	"See manufacturer protocol."	"See manufacturer protocol."	"See manufacturer protocol."	"See manufacturer protocol."	"See manufacturer protocol."	"See manufacturer protocol."	"See manufacturer protocol."	"See manufacturer protocol."	"See manufacturer protocol."	"See manufacturer protocol."	"See manufacturer protocol."	"See manufacturer protocol."	"See manufacturer protocol."	"See manufacturer protocol."	"See manufacturer protocol."	"See manufacturer protocol."	"See manufacturer protocol."	"See manufacturer protocol."	"See manufacturer protocol."	"See manufacturer protocol."	"See manufacturer protocol."	"See manufacturer protocol."	"See manufacturer protocol."	"See manufacturer protocol."	"See manufacturer protocol."	"See manufacturer protocol."	"See manufacturer protocol."	"See manufacturer protocol."	"See manufacturer protocol."	"See manufacturer protocol."	"See manufacturer protocol."	"See manufacturer protocol."	"See manufacturer protocol."	"See manufacturer protocol."	"See manufacturer protocol."	"See manufacturer protocol."	"See manufacturer protocol."	"See manufacturer protocol."	"See manufacturer protocol."	"See manufacturer protocol."	"See manufacturer protocol."	"See manufacturer protocol."	"See manufacturer protocol."	"See manufacturer protocol."	"See manufacturer protocol."	"See manufacturer protocol."	"See manufacturer protocol."	"See manufacturer protocol."	"See manufacturer protocol."	"See manufacturer protocol."	"See manufacturer protocol."	"See manufacturer protocol."	"See manufacturer protocol."	"See manufacturer protocol."	"See manufacturer protocol."	"See manufacturer protocol."	"See manufacturer protocol."	"See manufacturer protocol."	"See manufacturer protocol."	"See manufacturer protocol."	"See manufacturer protocol."	"See manufacturer protocol."	"See manufacturer protocol."	"See manufacturer protocol."	"See manufacturer protocol."	"See manufacturer protocol."	"See manufacturer protocol."	"See manufacturer protocol."	"See manufacturer protocol."	"See manufacturer protocol."	"See manufacturer protocol."	"See manufacturer protocol."	"See manufacturer protocol."	"See manufacturer protocol."	"See manufacturer protocol."	"See manufacturer protocol."	"See manufacturer protocol."	"See manufacturer protocol."	"See manufacturer protocol."	"See manufacturer protocol."	"See manufacturer protocol."	"See manufacturer protocol."	"See manufacturer protocol."	"See manufacturer protocol."	"See manufacturer protocol."	"See manufacturer protocol."	"See manufacturer protocol."	"See manufacturer protocol."	"See manufacturer protocol."	"See manufacturer protocol."	"See manufacturer protocol."	"See manufacturer protocol."	"See manufacturer protocol."	"See manufacturer protocol."	"See manufacturer protocol."	"See manufacturer protocol."	"See manufacturer protocol."	"See manufacturer protocol."	"See manufacturer protocol."	"See manufacturer protocol."
!Sample_scan_protocol	"See manufacturer protocol."	"See manufacturer protocol."	"See manufacturer protocol."	"See manufacturer protocol."	"See manufacturer protocol."	"See manufacturer protocol."	"See manufacturer protocol."	"See manufacturer protocol."	"See manufacturer protocol."	"See manufacturer protocol."	"See manufacturer protocol."	"See manufacturer protocol."	"See manufacturer protocol."	"See manufacturer protocol."	"See manufacturer protocol."	"See manufacturer protocol."	"See manufacturer protocol."	"See manufacturer protocol."	"See manufacturer protocol."	"See manufacturer protocol."	"See manufacturer protocol."	"See manufacturer protocol."	"See manufacturer protocol."	"See manufacturer protocol."	"See manufacturer protocol."	"See manufacturer protocol."	"See manufacturer protocol."	"See manufacturer protocol."	"See manufacturer protocol."	"See manufacturer protocol."	"See manufacturer protocol."	"See manufacturer protocol."	"See manufacturer protocol."	"See manufacturer protocol."	"See manufacturer protocol."	"See manufacturer protocol."	"See manufacturer protocol."	"See manufacturer protocol."	"See manufacturer protocol."	"See manufacturer protocol."	"See manufacturer protocol."	"See manufacturer protocol."	"See manufacturer protocol."	"See manufacturer protocol."	"See manufacturer protocol."	"See manufacturer protocol."	"See manufacturer protocol."	"See manufacturer protocol."	"See manufacturer protocol."	"See manufacturer protocol."	"See manufacturer protocol."	"See manufacturer protocol."	"See manufacturer protocol."	"See manufacturer protocol."	"See manufacturer protocol."	"See manufacturer protocol."	"See manufacturer protocol."	"See manufacturer protocol."	"See manufacturer protocol."	"See manufacturer protocol."	"See manufacturer protocol."	"See manufacturer protocol."	"See manufacturer protocol."	"See manufacturer protocol."	"See manufacturer protocol."	"See manufacturer protocol."	"See manufacturer protocol."	"See manufacturer protocol."	"See manufacturer protocol."	"See manufacturer protocol."	"See manufacturer protocol."	"See manufacturer protocol."	"See manufacturer protocol."	"See manufacturer protocol."	"See manufacturer protocol."	"See manufacturer protocol."	"See manufacturer protocol."	"See manufacturer protocol."	"See manufacturer protocol."	"See manufacturer protocol."	"See manufacturer protocol."	"See manufacturer protocol."	"See manufacturer protocol."	"See manufacturer protocol."	"See manufacturer protocol."	"See manufacturer protocol."	"See manufacturer protocol."	"See manufacturer protocol."	"See manufacturer protocol."	"See manufacturer protocol."	"See manufacturer protocol."	"See manufacturer protocol."	"See manufacturer protocol."	"See manufacturer protocol."	"See manufacturer protocol."	"See manufacturer protocol."	"See manufacturer protocol."	"See manufacturer protocol."	"See manufacturer protocol."	"See manufacturer protocol."	"See manufacturer protocol."	"See manufacturer protocol."	"See manufacturer protocol."	"See manufacturer protocol."	"See manufacturer protocol."	"See manufacturer protocol."	"See manufacturer protocol."	"See manufacturer protocol."	"See manufacturer protocol."	"See manufacturer protocol."	"See manufacturer protocol."	"See manufacturer protocol."	"See manufacturer protocol."	"See manufacturer protocol."	"See manufacturer protocol."	"See manufacturer protocol."	"See manufacturer protocol."	"See manufacturer protocol."	"See manufacturer protocol."	"See manufacturer protocol."	"See manufacturer protocol."	"See manufacturer protocol."	"See manufacturer protocol."	"See manufacturer protocol."	"See manufacturer protocol."	"See manufacturer protocol."	"See manufacturer protocol."	"See manufacturer protocol."	"See manufacturer protocol."	"See manufacturer protocol."	"See manufacturer protocol."	"See manufacturer protocol."	"See manufacturer protocol."	"See manufacturer protocol."	"See manufacturer protocol."	"See manufacturer protocol."	"See manufacturer protocol."	"See manufacturer protocol."	"See manufacturer protocol."	"See manufacturer protocol."	"See manufacturer protocol."	"See manufacturer protocol."	"See manufacturer protocol."	"See manufacturer protocol."	"See manufacturer protocol."	"See manufacturer protocol."	"See manufacturer protocol."	"See manufacturer protocol."	"See manufacturer protocol."	"See manufacturer protocol."	"See manufacturer protocol."	"See manufacturer protocol."	"See manufacturer protocol."	"See manufacturer protocol."	"See manufacturer protocol."
!Sample_data_processing	"The data were first normalized by using GC-RMA (R version 2.14.1). A linear mixed model using Restricted Maximum Likelihood (REML using name package) was then applied. The model included the different experimental batches and the sample type as fixed effects, and treated technical variation as random effects. No interaction terms were included. This model was used to derive significance for differential expression between different tumor types and for correction of batch and hybridization effects. For further analysis, technical replicates were averaged. We choose to discard probe-sets with noise-level signal from the analysis: specifically, we considered as not expressed and therefore discarded, all the probe-sets with a log2 intensity of less than 4 in 95% or more of tissue samples."	"The data were first normalized by using GC-RMA (R version 2.14.1). A linear mixed model using Restricted Maximum Likelihood (REML using name package) was then applied. The model included the different experimental batches and the sample type as fixed effects, and treated technical variation as random effects. No interaction terms were included. This model was used to derive significance for differential expression between different tumor types and for correction of batch and hybridization effects. For further analysis, technical replicates were averaged. We choose to discard probe-sets with noise-level signal from the analysis: specifically, we considered as not expressed and therefore discarded, all the probe-sets with a log2 intensity of less than 4 in 95% or more of tissue samples."	"The data were first normalized by using GC-RMA (R version 2.14.1). A linear mixed model using Restricted Maximum Likelihood (REML using name package) was then applied. The model included the different experimental batches and the sample type as fixed effects, and treated technical variation as random effects. No interaction terms were included. This model was used to derive significance for differential expression between different tumor types and for correction of batch and hybridization effects. For further analysis, technical replicates were averaged. We choose to discard probe-sets with noise-level signal from the analysis: specifically, we considered as not expressed and therefore discarded, all the probe-sets with a log2 intensity of less than 4 in 95% or more of tissue samples."	"The data were first normalized by using GC-RMA (R version 2.14.1). A linear mixed model using Restricted Maximum Likelihood (REML using name package) was then applied. The model included the different experimental batches and the sample type as fixed effects, and treated technical variation as random effects. No interaction terms were included. This model was used to derive significance for differential expression between different tumor types and for correction of batch and hybridization effects. For further analysis, technical replicates were averaged. We choose to discard probe-sets with noise-level signal from the analysis: specifically, we considered as not expressed and therefore discarded, all the probe-sets with a log2 intensity of less than 4 in 95% or more of tissue samples."	"The data were first normalized by using GC-RMA (R version 2.14.1). A linear mixed model using Restricted Maximum Likelihood (REML using name package) was then applied. The model included the different experimental batches and the sample type as fixed effects, and treated technical variation as random effects. No interaction terms were included. This model was used to derive significance for differential expression between different tumor types and for correction of batch and hybridization effects. For further analysis, technical replicates were averaged. We choose to discard probe-sets with noise-level signal from the analysis: specifically, we considered as not expressed and therefore discarded, all the probe-sets with a log2 intensity of less than 4 in 95% or more of tissue samples."	"The data were first normalized by using GC-RMA (R version 2.14.1). A linear mixed model using Restricted Maximum Likelihood (REML using name package) was then applied. The model included the different experimental batches and the sample type as fixed effects, and treated technical variation as random effects. No interaction terms were included. This model was used to derive significance for differential expression between different tumor types and for correction of batch and hybridization effects. For further analysis, technical replicates were averaged. We choose to discard probe-sets with noise-level signal from the analysis: specifically, we considered as not expressed and therefore discarded, all the probe-sets with a log2 intensity of less than 4 in 95% or more of tissue samples."	"The data were first normalized by using GC-RMA (R version 2.14.1). A linear mixed model using Restricted Maximum Likelihood (REML using name package) was then applied. The model included the different experimental batches and the sample type as fixed effects, and treated technical variation as random effects. No interaction terms were included. This model was used to derive significance for differential expression between different tumor types and for correction of batch and hybridization effects. For further analysis, technical replicates were averaged. We choose to discard probe-sets with noise-level signal from the analysis: specifically, we considered as not expressed and therefore discarded, all the probe-sets with a log2 intensity of less than 4 in 95% or more of tissue samples."	"The data were first normalized by using GC-RMA (R version 2.14.1). A linear mixed model using Restricted Maximum Likelihood (REML using name package) was then applied. The model included the different experimental batches and the sample type as fixed effects, and treated technical variation as random effects. No interaction terms were included. This model was used to derive significance for differential expression between different tumor types and for correction of batch and hybridization effects. For further analysis, technical replicates were averaged. We choose to discard probe-sets with noise-level signal from the analysis: specifically, we considered as not expressed and therefore discarded, all the probe-sets with a log2 intensity of less than 4 in 95% or more of tissue samples."	"The data were first normalized by using GC-RMA (R version 2.14.1). A linear mixed model using Restricted Maximum Likelihood (REML using name package) was then applied. The model included the different experimental batches and the sample type as fixed effects, and treated technical variation as random effects. No interaction terms were included. This model was used to derive significance for differential expression between different tumor types and for correction of batch and hybridization effects. For further analysis, technical replicates were averaged. We choose to discard probe-sets with noise-level signal from the analysis: specifically, we considered as not expressed and therefore discarded, all the probe-sets with a log2 intensity of less than 4 in 95% or more of tissue samples."	"The data were first normalized by using GC-RMA (R version 2.14.1). A linear mixed model using Restricted Maximum Likelihood (REML using name package) was then applied. The model included the different experimental batches and the sample type as fixed effects, and treated technical variation as random effects. No interaction terms were included. This model was used to derive significance for differential expression between different tumor types and for correction of batch and hybridization effects. For further analysis, technical replicates were averaged. We choose to discard probe-sets with noise-level signal from the analysis: specifically, we considered as not expressed and therefore discarded, all the probe-sets with a log2 intensity of less than 4 in 95% or more of tissue samples."	"The data were first normalized by using GC-RMA (R version 2.14.1). A linear mixed model using Restricted Maximum Likelihood (REML using name package) was then applied. The model included the different experimental batches and the sample type as fixed effects, and treated technical variation as random effects. No interaction terms were included. This model was used to derive significance for differential expression between different tumor types and for correction of batch and hybridization effects. For further analysis, technical replicates were averaged. We choose to discard probe-sets with noise-level signal from the analysis: specifically, we considered as not expressed and therefore discarded, all the probe-sets with a log2 intensity of less than 4 in 95% or more of tissue samples."	"The data were first normalized by using GC-RMA (R version 2.14.1). A linear mixed model using Restricted Maximum Likelihood (REML using name package) was then applied. The model included the different experimental batches and the sample type as fixed effects, and treated technical variation as random effects. No interaction terms were included. This model was used to derive significance for differential expression between different tumor types and for correction of batch and hybridization effects. For further analysis, technical replicates were averaged. We choose to discard probe-sets with noise-level signal from the analysis: specifically, we considered as not expressed and therefore discarded, all the probe-sets with a log2 intensity of less than 4 in 95% or more of tissue samples."	"The data were first normalized by using GC-RMA (R version 2.14.1). A linear mixed model using Restricted Maximum Likelihood (REML using name package) was then applied. The model included the different experimental batches and the sample type as fixed effects, and treated technical variation as random effects. No interaction terms were included. This model was used to derive significance for differential expression between different tumor types and for correction of batch and hybridization effects. For further analysis, technical replicates were averaged. We choose to discard probe-sets with noise-level signal from the analysis: specifically, we considered as not expressed and therefore discarded, all the probe-sets with a log2 intensity of less than 4 in 95% or more of tissue samples."	"The data were first normalized by using GC-RMA (R version 2.14.1). A linear mixed model using Restricted Maximum Likelihood (REML using name package) was then applied. The model included the different experimental batches and the sample type as fixed effects, and treated technical variation as random effects. No interaction terms were included. This model was used to derive significance for differential expression between different tumor types and for correction of batch and hybridization effects. For further analysis, technical replicates were averaged. We choose to discard probe-sets with noise-level signal from the analysis: specifically, we considered as not expressed and therefore discarded, all the probe-sets with a log2 intensity of less than 4 in 95% or more of tissue samples."	"The data were first normalized by using GC-RMA (R version 2.14.1). A linear mixed model using Restricted Maximum Likelihood (REML using name package) was then applied. The model included the different experimental batches and the sample type as fixed effects, and treated technical variation as random effects. No interaction terms were included. This model was used to derive significance for differential expression between different tumor types and for correction of batch and hybridization effects. For further analysis, technical replicates were averaged. We choose to discard probe-sets with noise-level signal from the analysis: specifically, we considered as not expressed and therefore discarded, all the probe-sets with a log2 intensity of less than 4 in 95% or more of tissue samples."	"The data were first normalized by using GC-RMA (R version 2.14.1). A linear mixed model using Restricted Maximum Likelihood (REML using name package) was then applied. The model included the different experimental batches and the sample type as fixed effects, and treated technical variation as random effects. No interaction terms were included. This model was used to derive significance for differential expression between different tumor types and for correction of batch and hybridization effects. For further analysis, technical replicates were averaged. We choose to discard probe-sets with noise-level signal from the analysis: specifically, we considered as not expressed and therefore discarded, all the probe-sets with a log2 intensity of less than 4 in 95% or more of tissue samples."	"The data were first normalized by using GC-RMA (R version 2.14.1). A linear mixed model using Restricted Maximum Likelihood (REML using name package) was then applied. The model included the different experimental batches and the sample type as fixed effects, and treated technical variation as random effects. No interaction terms were included. This model was used to derive significance for differential expression between different tumor types and for correction of batch and hybridization effects. For further analysis, technical replicates were averaged. We choose to discard probe-sets with noise-level signal from the analysis: specifically, we considered as not expressed and therefore discarded, all the probe-sets with a log2 intensity of less than 4 in 95% or more of tissue samples."	"The data were first normalized by using GC-RMA (R version 2.14.1). A linear mixed model using Restricted Maximum Likelihood (REML using name package) was then applied. The model included the different experimental batches and the sample type as fixed effects, and treated technical variation as random effects. No interaction terms were included. This model was used to derive significance for differential expression between different tumor types and for correction of batch and hybridization effects. For further analysis, technical replicates were averaged. We choose to discard probe-sets with noise-level signal from the analysis: specifically, we considered as not expressed and therefore discarded, all the probe-sets with a log2 intensity of less than 4 in 95% or more of tissue samples."	"The data were first normalized by using GC-RMA (R version 2.14.1). A linear mixed model using Restricted Maximum Likelihood (REML using name package) was then applied. The model included the different experimental batches and the sample type as fixed effects, and treated technical variation as random effects. No interaction terms were included. This model was used to derive significance for differential expression between different tumor types and for correction of batch and hybridization effects. For further analysis, technical replicates were averaged. We choose to discard probe-sets with noise-level signal from the analysis: specifically, we considered as not expressed and therefore discarded, all the probe-sets with a log2 intensity of less than 4 in 95% or more of tissue samples."	"The data were first normalized by using GC-RMA (R version 2.14.1). A linear mixed model using Restricted Maximum Likelihood (REML using name package) was then applied. The model included the different experimental batches and the sample type as fixed effects, and treated technical variation as random effects. No interaction terms were included. This model was used to derive significance for differential expression between different tumor types and for correction of batch and hybridization effects. For further analysis, technical replicates were averaged. We choose to discard probe-sets with noise-level signal from the analysis: specifically, we considered as not expressed and therefore discarded, all the probe-sets with a log2 intensity of less than 4 in 95% or more of tissue samples."	"The data were first normalized by using GC-RMA (R version 2.14.1). A linear mixed model using Restricted Maximum Likelihood (REML using name package) was then applied. The model included the different experimental batches and the sample type as fixed effects, and treated technical variation as random effects. No interaction terms were included. This model was used to derive significance for differential expression between different tumor types and for correction of batch and hybridization effects. For further analysis, technical replicates were averaged. We choose to discard probe-sets with noise-level signal from the analysis: specifically, we considered as not expressed and therefore discarded, all the probe-sets with a log2 intensity of less than 4 in 95% or more of tissue samples."	"The data were first normalized by using GC-RMA (R version 2.14.1). A linear mixed model using Restricted Maximum Likelihood (REML using name package) was then applied. The model included the different experimental batches and the sample type as fixed effects, and treated technical variation as random effects. No interaction terms were included. This model was used to derive significance for differential expression between different tumor types and for correction of batch and hybridization effects. For further analysis, technical replicates were averaged. We choose to discard probe-sets with noise-level signal from the analysis: specifically, we considered as not expressed and therefore discarded, all the probe-sets with a log2 intensity of less than 4 in 95% or more of tissue samples."	"The data were first normalized by using GC-RMA (R version 2.14.1). A linear mixed model using Restricted Maximum Likelihood (REML using name package) was then applied. The model included the different experimental batches and the sample type as fixed effects, and treated technical variation as random effects. No interaction terms were included. This model was used to derive significance for differential expression between different tumor types and for correction of batch and hybridization effects. For further analysis, technical replicates were averaged. We choose to discard probe-sets with noise-level signal from the analysis: specifically, we considered as not expressed and therefore discarded, all the probe-sets with a log2 intensity of less than 4 in 95% or more of tissue samples."	"The data were first normalized by using GC-RMA (R version 2.14.1). A linear mixed model using Restricted Maximum Likelihood (REML using name package) was then applied. The model included the different experimental batches and the sample type as fixed effects, and treated technical variation as random effects. No interaction terms were included. This model was used to derive significance for differential expression between different tumor types and for correction of batch and hybridization effects. For further analysis, technical replicates were averaged. We choose to discard probe-sets with noise-level signal from the analysis: specifically, we considered as not expressed and therefore discarded, all the probe-sets with a log2 intensity of less than 4 in 95% or more of tissue samples."	"The data were first normalized by using GC-RMA (R version 2.14.1). A linear mixed model using Restricted Maximum Likelihood (REML using name package) was then applied. The model included the different experimental batches and the sample type as fixed effects, and treated technical variation as random effects. No interaction terms were included. This model was used to derive significance for differential expression between different tumor types and for correction of batch and hybridization effects. For further analysis, technical replicates were averaged. We choose to discard probe-sets with noise-level signal from the analysis: specifically, we considered as not expressed and therefore discarded, all the probe-sets with a log2 intensity of less than 4 in 95% or more of tissue samples."	"The data were first normalized by using GC-RMA (R version 2.14.1). A linear mixed model using Restricted Maximum Likelihood (REML using name package) was then applied. The model included the different experimental batches and the sample type as fixed effects, and treated technical variation as random effects. No interaction terms were included. This model was used to derive significance for differential expression between different tumor types and for correction of batch and hybridization effects. For further analysis, technical replicates were averaged. We choose to discard probe-sets with noise-level signal from the analysis: specifically, we considered as not expressed and therefore discarded, all the probe-sets with a log2 intensity of less than 4 in 95% or more of tissue samples."	"The data were first normalized by using GC-RMA (R version 2.14.1). A linear mixed model using Restricted Maximum Likelihood (REML using name package) was then applied. The model included the different experimental batches and the sample type as fixed effects, and treated technical variation as random effects. No interaction terms were included. This model was used to derive significance for differential expression between different tumor types and for correction of batch and hybridization effects. For further analysis, technical replicates were averaged. We choose to discard probe-sets with noise-level signal from the analysis: specifically, we considered as not expressed and therefore discarded, all the probe-sets with a log2 intensity of less than 4 in 95% or more of tissue samples."	"The data were first normalized by using GC-RMA (R version 2.14.1). A linear mixed model using Restricted Maximum Likelihood (REML using name package) was then applied. The model included the different experimental batches and the sample type as fixed effects, and treated technical variation as random effects. No interaction terms were included. This model was used to derive significance for differential expression between different tumor types and for correction of batch and hybridization effects. For further analysis, technical replicates were averaged. We choose to discard probe-sets with noise-level signal from the analysis: specifically, we considered as not expressed and therefore discarded, all the probe-sets with a log2 intensity of less than 4 in 95% or more of tissue samples."	"The data were first normalized by using GC-RMA (R version 2.14.1). A linear mixed model using Restricted Maximum Likelihood (REML using name package) was then applied. The model included the different experimental batches and the sample type as fixed effects, and treated technical variation as random effects. No interaction terms were included. This model was used to derive significance for differential expression between different tumor types and for correction of batch and hybridization effects. For further analysis, technical replicates were averaged. We choose to discard probe-sets with noise-level signal from the analysis: specifically, we considered as not expressed and therefore discarded, all the probe-sets with a log2 intensity of less than 4 in 95% or more of tissue samples."	"The data were first normalized by using GC-RMA (R version 2.14.1). A linear mixed model using Restricted Maximum Likelihood (REML using name package) was then applied. The model included the different experimental batches and the sample type as fixed effects, and treated technical variation as random effects. No interaction terms were included. This model was used to derive significance for differential expression between different tumor types and for correction of batch and hybridization effects. For further analysis, technical replicates were averaged. We choose to discard probe-sets with noise-level signal from the analysis: specifically, we considered as not expressed and therefore discarded, all the probe-sets with a log2 intensity of less than 4 in 95% or more of tissue samples."	"The data were first normalized by using GC-RMA (R version 2.14.1). A linear mixed model using Restricted Maximum Likelihood (REML using name package) was then applied. The model included the different experimental batches and the sample type as fixed effects, and treated technical variation as random effects. No interaction terms were included. This model was used to derive significance for differential expression between different tumor types and for correction of batch and hybridization effects. For further analysis, technical replicates were averaged. We choose to discard probe-sets with noise-level signal from the analysis: specifically, we considered as not expressed and therefore discarded, all the probe-sets with a log2 intensity of less than 4 in 95% or more of tissue samples."	"The data were first normalized by using GC-RMA (R version 2.14.1). A linear mixed model using Restricted Maximum Likelihood (REML using name package) was then applied. The model included the different experimental batches and the sample type as fixed effects, and treated technical variation as random effects. No interaction terms were included. This model was used to derive significance for differential expression between different tumor types and for correction of batch and hybridization effects. For further analysis, technical replicates were averaged. We choose to discard probe-sets with noise-level signal from the analysis: specifically, we considered as not expressed and therefore discarded, all the probe-sets with a log2 intensity of less than 4 in 95% or more of tissue samples."	"The data were first normalized by using GC-RMA (R version 2.14.1). A linear mixed model using Restricted Maximum Likelihood (REML using name package) was then applied. The model included the different experimental batches and the sample type as fixed effects, and treated technical variation as random effects. No interaction terms were included. This model was used to derive significance for differential expression between different tumor types and for correction of batch and hybridization effects. For further analysis, technical replicates were averaged. We choose to discard probe-sets with noise-level signal from the analysis: specifically, we considered as not expressed and therefore discarded, all the probe-sets with a log2 intensity of less than 4 in 95% or more of tissue samples."	"The data were first normalized by using GC-RMA (R version 2.14.1). A linear mixed model using Restricted Maximum Likelihood (REML using name package) was then applied. The model included the different experimental batches and the sample type as fixed effects, and treated technical variation as random effects. No interaction terms were included. This model was used to derive significance for differential expression between different tumor types and for correction of batch and hybridization effects. For further analysis, technical replicates were averaged. We choose to discard probe-sets with noise-level signal from the analysis: specifically, we considered as not expressed and therefore discarded, all the probe-sets with a log2 intensity of less than 4 in 95% or more of tissue samples."	"The data were first normalized by using GC-RMA (R version 2.14.1). A linear mixed model using Restricted Maximum Likelihood (REML using name package) was then applied. The model included the different experimental batches and the sample type as fixed effects, and treated technical variation as random effects. No interaction terms were included. This model was used to derive significance for differential expression between different tumor types and for correction of batch and hybridization effects. For further analysis, technical replicates were averaged. We choose to discard probe-sets with noise-level signal from the analysis: specifically, we considered as not expressed and therefore discarded, all the probe-sets with a log2 intensity of less than 4 in 95% or more of tissue samples."	"The data were first normalized by using GC-RMA (R version 2.14.1). A linear mixed model using Restricted Maximum Likelihood (REML using name package) was then applied. The model included the different experimental batches and the sample type as fixed effects, and treated technical variation as random effects. No interaction terms were included. This model was used to derive significance for differential expression between different tumor types and for correction of batch and hybridization effects. For further analysis, technical replicates were averaged. We choose to discard probe-sets with noise-level signal from the analysis: specifically, we considered as not expressed and therefore discarded, all the probe-sets with a log2 intensity of less than 4 in 95% or more of tissue samples."	"The data were first normalized by using GC-RMA (R version 2.14.1). A linear mixed model using Restricted Maximum Likelihood (REML using name package) was then applied. The model included the different experimental batches and the sample type as fixed effects, and treated technical variation as random effects. No interaction terms were included. This model was used to derive significance for differential expression between different tumor types and for correction of batch and hybridization effects. For further analysis, technical replicates were averaged. We choose to discard probe-sets with noise-level signal from the analysis: specifically, we considered as not expressed and therefore discarded, all the probe-sets with a log2 intensity of less than 4 in 95% or more of tissue samples."	"The data were first normalized by using GC-RMA (R version 2.14.1). A linear mixed model using Restricted Maximum Likelihood (REML using name package) was then applied. The model included the different experimental batches and the sample type as fixed effects, and treated technical variation as random effects. No interaction terms were included. This model was used to derive significance for differential expression between different tumor types and for correction of batch and hybridization effects. For further analysis, technical replicates were averaged. We choose to discard probe-sets with noise-level signal from the analysis: specifically, we considered as not expressed and therefore discarded, all the probe-sets with a log2 intensity of less than 4 in 95% or more of tissue samples."	"The data were first normalized by using GC-RMA (R version 2.14.1). A linear mixed model using Restricted Maximum Likelihood (REML using name package) was then applied. The model included the different experimental batches and the sample type as fixed effects, and treated technical variation as random effects. No interaction terms were included. This model was used to derive significance for differential expression between different tumor types and for correction of batch and hybridization effects. For further analysis, technical replicates were averaged. We choose to discard probe-sets with noise-level signal from the analysis: specifically, we considered as not expressed and therefore discarded, all the probe-sets with a log2 intensity of less than 4 in 95% or more of tissue samples."	"The data were first normalized by using GC-RMA (R version 2.14.1). A linear mixed model using Restricted Maximum Likelihood (REML using name package) was then applied. The model included the different experimental batches and the sample type as fixed effects, and treated technical variation as random effects. No interaction terms were included. This model was used to derive significance for differential expression between different tumor types and for correction of batch and hybridization effects. For further analysis, technical replicates were averaged. We choose to discard probe-sets with noise-level signal from the analysis: specifically, we considered as not expressed and therefore discarded, all the probe-sets with a log2 intensity of less than 4 in 95% or more of tissue samples."	"The data were first normalized by using GC-RMA (R version 2.14.1). A linear mixed model using Restricted Maximum Likelihood (REML using name package) was then applied. The model included the different experimental batches and the sample type as fixed effects, and treated technical variation as random effects. No interaction terms were included. This model was used to derive significance for differential expression between different tumor types and for correction of batch and hybridization effects. For further analysis, technical replicates were averaged. We choose to discard probe-sets with noise-level signal from the analysis: specifically, we considered as not expressed and therefore discarded, all the probe-sets with a log2 intensity of less than 4 in 95% or more of tissue samples."	"The data were first normalized by using GC-RMA (R version 2.14.1). A linear mixed model using Restricted Maximum Likelihood (REML using name package) was then applied. The model included the different experimental batches and the sample type as fixed effects, and treated technical variation as random effects. No interaction terms were included. This model was used to derive significance for differential expression between different tumor types and for correction of batch and hybridization effects. For further analysis, technical replicates were averaged. We choose to discard probe-sets with noise-level signal from the analysis: specifically, we considered as not expressed and therefore discarded, all the probe-sets with a log2 intensity of less than 4 in 95% or more of tissue samples."	"The data were first normalized by using GC-RMA (R version 2.14.1). A linear mixed model using Restricted Maximum Likelihood (REML using name package) was then applied. The model included the different experimental batches and the sample type as fixed effects, and treated technical variation as random effects. No interaction terms were included. This model was used to derive significance for differential expression between different tumor types and for correction of batch and hybridization effects. For further analysis, technical replicates were averaged. We choose to discard probe-sets with noise-level signal from the analysis: specifically, we considered as not expressed and therefore discarded, all the probe-sets with a log2 intensity of less than 4 in 95% or more of tissue samples."	"The data were first normalized by using GC-RMA (R version 2.14.1). A linear mixed model using Restricted Maximum Likelihood (REML using name package) was then applied. The model included the different experimental batches and the sample type as fixed effects, and treated technical variation as random effects. No interaction terms were included. This model was used to derive significance for differential expression between different tumor types and for correction of batch and hybridization effects. For further analysis, technical replicates were averaged. We choose to discard probe-sets with noise-level signal from the analysis: specifically, we considered as not expressed and therefore discarded, all the probe-sets with a log2 intensity of less than 4 in 95% or more of tissue samples."	"The data were first normalized by using GC-RMA (R version 2.14.1). A linear mixed model using Restricted Maximum Likelihood (REML using name package) was then applied. The model included the different experimental batches and the sample type as fixed effects, and treated technical variation as random effects. No interaction terms were included. This model was used to derive significance for differential expression between different tumor types and for correction of batch and hybridization effects. For further analysis, technical replicates were averaged. We choose to discard probe-sets with noise-level signal from the analysis: specifically, we considered as not expressed and therefore discarded, all the probe-sets with a log2 intensity of less than 4 in 95% or more of tissue samples."	"The data were first normalized by using GC-RMA (R version 2.14.1). A linear mixed model using Restricted Maximum Likelihood (REML using name package) was then applied. The model included the different experimental batches and the sample type as fixed effects, and treated technical variation as random effects. No interaction terms were included. This model was used to derive significance for differential expression between different tumor types and for correction of batch and hybridization effects. For further analysis, technical replicates were averaged. We choose to discard probe-sets with noise-level signal from the analysis: specifically, we considered as not expressed and therefore discarded, all the probe-sets with a log2 intensity of less than 4 in 95% or more of tissue samples."	"The data were first normalized by using GC-RMA (R version 2.14.1). A linear mixed model using Restricted Maximum Likelihood (REML using name package) was then applied. The model included the different experimental batches and the sample type as fixed effects, and treated technical variation as random effects. No interaction terms were included. This model was used to derive significance for differential expression between different tumor types and for correction of batch and hybridization effects. For further analysis, technical replicates were averaged. We choose to discard probe-sets with noise-level signal from the analysis: specifically, we considered as not expressed and therefore discarded, all the probe-sets with a log2 intensity of less than 4 in 95% or more of tissue samples."	"The data were first normalized by using GC-RMA (R version 2.14.1). A linear mixed model using Restricted Maximum Likelihood (REML using name package) was then applied. The model included the different experimental batches and the sample type as fixed effects, and treated technical variation as random effects. No interaction terms were included. This model was used to derive significance for differential expression between different tumor types and for correction of batch and hybridization effects. For further analysis, technical replicates were averaged. We choose to discard probe-sets with noise-level signal from the analysis: specifically, we considered as not expressed and therefore discarded, all the probe-sets with a log2 intensity of less than 4 in 95% or more of tissue samples."	"The data were first normalized by using GC-RMA (R version 2.14.1). A linear mixed model using Restricted Maximum Likelihood (REML using name package) was then applied. The model included the different experimental batches and the sample type as fixed effects, and treated technical variation as random effects. No interaction terms were included. This model was used to derive significance for differential expression between different tumor types and for correction of batch and hybridization effects. For further analysis, technical replicates were averaged. We choose to discard probe-sets with noise-level signal from the analysis: specifically, we considered as not expressed and therefore discarded, all the probe-sets with a log2 intensity of less than 4 in 95% or more of tissue samples."	"The data were first normalized by using GC-RMA (R version 2.14.1). A linear mixed model using Restricted Maximum Likelihood (REML using name package) was then applied. The model included the different experimental batches and the sample type as fixed effects, and treated technical variation as random effects. No interaction terms were included. This model was used to derive significance for differential expression between different tumor types and for correction of batch and hybridization effects. For further analysis, technical replicates were averaged. We choose to discard probe-sets with noise-level signal from the analysis: specifically, we considered as not expressed and therefore discarded, all the probe-sets with a log2 intensity of less than 4 in 95% or more of tissue samples."	"The data were first normalized by using GC-RMA (R version 2.14.1). A linear mixed model using Restricted Maximum Likelihood (REML using name package) was then applied. The model included the different experimental batches and the sample type as fixed effects, and treated technical variation as random effects. No interaction terms were included. This model was used to derive significance for differential expression between different tumor types and for correction of batch and hybridization effects. For further analysis, technical replicates were averaged. We choose to discard probe-sets with noise-level signal from the analysis: specifically, we considered as not expressed and therefore discarded, all the probe-sets with a log2 intensity of less than 4 in 95% or more of tissue samples."	"The data were first normalized by using GC-RMA (R version 2.14.1). A linear mixed model using Restricted Maximum Likelihood (REML using name package) was then applied. The model included the different experimental batches and the sample type as fixed effects, and treated technical variation as random effects. No interaction terms were included. This model was used to derive significance for differential expression between different tumor types and for correction of batch and hybridization effects. For further analysis, technical replicates were averaged. We choose to discard probe-sets with noise-level signal from the analysis: specifically, we considered as not expressed and therefore discarded, all the probe-sets with a log2 intensity of less than 4 in 95% or more of tissue samples."	"The data were first normalized by using GC-RMA (R version 2.14.1). A linear mixed model using Restricted Maximum Likelihood (REML using name package) was then applied. The model included the different experimental batches and the sample type as fixed effects, and treated technical variation as random effects. No interaction terms were included. This model was used to derive significance for differential expression between different tumor types and for correction of batch and hybridization effects. For further analysis, technical replicates were averaged. We choose to discard probe-sets with noise-level signal from the analysis: specifically, we considered as not expressed and therefore discarded, all the probe-sets with a log2 intensity of less than 4 in 95% or more of tissue samples."	"The data were first normalized by using GC-RMA (R version 2.14.1). A linear mixed model using Restricted Maximum Likelihood (REML using name package) was then applied. The model included the different experimental batches and the sample type as fixed effects, and treated technical variation as random effects. No interaction terms were included. This model was used to derive significance for differential expression between different tumor types and for correction of batch and hybridization effects. For further analysis, technical replicates were averaged. We choose to discard probe-sets with noise-level signal from the analysis: specifically, we considered as not expressed and therefore discarded, all the probe-sets with a log2 intensity of less than 4 in 95% or more of tissue samples."	"The data were first normalized by using GC-RMA (R version 2.14.1). A linear mixed model using Restricted Maximum Likelihood (REML using name package) was then applied. The model included the different experimental batches and the sample type as fixed effects, and treated technical variation as random effects. No interaction terms were included. This model was used to derive significance for differential expression between different tumor types and for correction of batch and hybridization effects. For further analysis, technical replicates were averaged. We choose to discard probe-sets with noise-level signal from the analysis: specifically, we considered as not expressed and therefore discarded, all the probe-sets with a log2 intensity of less than 4 in 95% or more of tissue samples."	"The data were first normalized by using GC-RMA (R version 2.14.1). A linear mixed model using Restricted Maximum Likelihood (REML using name package) was then applied. The model included the different experimental batches and the sample type as fixed effects, and treated technical variation as random effects. No interaction terms were included. This model was used to derive significance for differential expression between different tumor types and for correction of batch and hybridization effects. For further analysis, technical replicates were averaged. We choose to discard probe-sets with noise-level signal from the analysis: specifically, we considered as not expressed and therefore discarded, all the probe-sets with a log2 intensity of less than 4 in 95% or more of tissue samples."	"The data were first normalized by using GC-RMA (R version 2.14.1). A linear mixed model using Restricted Maximum Likelihood (REML using name package) was then applied. The model included the different experimental batches and the sample type as fixed effects, and treated technical variation as random effects. No interaction terms were included. This model was used to derive significance for differential expression between different tumor types and for correction of batch and hybridization effects. For further analysis, technical replicates were averaged. We choose to discard probe-sets with noise-level signal from the analysis: specifically, we considered as not expressed and therefore discarded, all the probe-sets with a log2 intensity of less than 4 in 95% or more of tissue samples."	"The data were first normalized by using GC-RMA (R version 2.14.1). A linear mixed model using Restricted Maximum Likelihood (REML using name package) was then applied. The model included the different experimental batches and the sample type as fixed effects, and treated technical variation as random effects. No interaction terms were included. This model was used to derive significance for differential expression between different tumor types and for correction of batch and hybridization effects. For further analysis, technical replicates were averaged. We choose to discard probe-sets with noise-level signal from the analysis: specifically, we considered as not expressed and therefore discarded, all the probe-sets with a log2 intensity of less than 4 in 95% or more of tissue samples."	"The data were first normalized by using GC-RMA (R version 2.14.1). A linear mixed model using Restricted Maximum Likelihood (REML using name package) was then applied. The model included the different experimental batches and the sample type as fixed effects, and treated technical variation as random effects. No interaction terms were included. This model was used to derive significance for differential expression between different tumor types and for correction of batch and hybridization effects. For further analysis, technical replicates were averaged. We choose to discard probe-sets with noise-level signal from the analysis: specifically, we considered as not expressed and therefore discarded, all the probe-sets with a log2 intensity of less than 4 in 95% or more of tissue samples."	"The data were first normalized by using GC-RMA (R version 2.14.1). A linear mixed model using Restricted Maximum Likelihood (REML using name package) was then applied. The model included the different experimental batches and the sample type as fixed effects, and treated technical variation as random effects. No interaction terms were included. This model was used to derive significance for differential expression between different tumor types and for correction of batch and hybridization effects. For further analysis, technical replicates were averaged. We choose to discard probe-sets with noise-level signal from the analysis: specifically, we considered as not expressed and therefore discarded, all the probe-sets with a log2 intensity of less than 4 in 95% or more of tissue samples."	"The data were first normalized by using GC-RMA (R version 2.14.1). A linear mixed model using Restricted Maximum Likelihood (REML using name package) was then applied. The model included the different experimental batches and the sample type as fixed effects, and treated technical variation as random effects. No interaction terms were included. This model was used to derive significance for differential expression between different tumor types and for correction of batch and hybridization effects. For further analysis, technical replicates were averaged. We choose to discard probe-sets with noise-level signal from the analysis: specifically, we considered as not expressed and therefore discarded, all the probe-sets with a log2 intensity of less than 4 in 95% or more of tissue samples."	"The data were first normalized by using GC-RMA (R version 2.14.1). A linear mixed model using Restricted Maximum Likelihood (REML using name package) was then applied. The model included the different experimental batches and the sample type as fixed effects, and treated technical variation as random effects. No interaction terms were included. This model was used to derive significance for differential expression between different tumor types and for correction of batch and hybridization effects. For further analysis, technical replicates were averaged. We choose to discard probe-sets with noise-level signal from the analysis: specifically, we considered as not expressed and therefore discarded, all the probe-sets with a log2 intensity of less than 4 in 95% or more of tissue samples."	"The data were first normalized by using GC-RMA (R version 2.14.1). A linear mixed model using Restricted Maximum Likelihood (REML using name package) was then applied. The model included the different experimental batches and the sample type as fixed effects, and treated technical variation as random effects. No interaction terms were included. This model was used to derive significance for differential expression between different tumor types and for correction of batch and hybridization effects. For further analysis, technical replicates were averaged. We choose to discard probe-sets with noise-level signal from the analysis: specifically, we considered as not expressed and therefore discarded, all the probe-sets with a log2 intensity of less than 4 in 95% or more of tissue samples."	"The data were first normalized by using GC-RMA (R version 2.14.1). A linear mixed model using Restricted Maximum Likelihood (REML using name package) was then applied. The model included the different experimental batches and the sample type as fixed effects, and treated technical variation as random effects. No interaction terms were included. This model was used to derive significance for differential expression between different tumor types and for correction of batch and hybridization effects. For further analysis, technical replicates were averaged. We choose to discard probe-sets with noise-level signal from the analysis: specifically, we considered as not expressed and therefore discarded, all the probe-sets with a log2 intensity of less than 4 in 95% or more of tissue samples."	"The data were first normalized by using GC-RMA (R version 2.14.1). A linear mixed model using Restricted Maximum Likelihood (REML using name package) was then applied. The model included the different experimental batches and the sample type as fixed effects, and treated technical variation as random effects. No interaction terms were included. This model was used to derive significance for differential expression between different tumor types and for correction of batch and hybridization effects. For further analysis, technical replicates were averaged. We choose to discard probe-sets with noise-level signal from the analysis: specifically, we considered as not expressed and therefore discarded, all the probe-sets with a log2 intensity of less than 4 in 95% or more of tissue samples."	"The data were first normalized by using GC-RMA (R version 2.14.1). A linear mixed model using Restricted Maximum Likelihood (REML using name package) was then applied. The model included the different experimental batches and the sample type as fixed effects, and treated technical variation as random effects. No interaction terms were included. This model was used to derive significance for differential expression between different tumor types and for correction of batch and hybridization effects. For further analysis, technical replicates were averaged. We choose to discard probe-sets with noise-level signal from the analysis: specifically, we considered as not expressed and therefore discarded, all the probe-sets with a log2 intensity of less than 4 in 95% or more of tissue samples."	"The data were first normalized by using GC-RMA (R version 2.14.1). A linear mixed model using Restricted Maximum Likelihood (REML using name package) was then applied. The model included the different experimental batches and the sample type as fixed effects, and treated technical variation as random effects. No interaction terms were included. This model was used to derive significance for differential expression between different tumor types and for correction of batch and hybridization effects. For further analysis, technical replicates were averaged. We choose to discard probe-sets with noise-level signal from the analysis: specifically, we considered as not expressed and therefore discarded, all the probe-sets with a log2 intensity of less than 4 in 95% or more of tissue samples."	"The data were first normalized by using GC-RMA (R version 2.14.1). A linear mixed model using Restricted Maximum Likelihood (REML using name package) was then applied. The model included the different experimental batches and the sample type as fixed effects, and treated technical variation as random effects. No interaction terms were included. This model was used to derive significance for differential expression between different tumor types and for correction of batch and hybridization effects. For further analysis, technical replicates were averaged. We choose to discard probe-sets with noise-level signal from the analysis: specifically, we considered as not expressed and therefore discarded, all the probe-sets with a log2 intensity of less than 4 in 95% or more of tissue samples."	"The data were first normalized by using GC-RMA (R version 2.14.1). A linear mixed model using Restricted Maximum Likelihood (REML using name package) was then applied. The model included the different experimental batches and the sample type as fixed effects, and treated technical variation as random effects. No interaction terms were included. This model was used to derive significance for differential expression between different tumor types and for correction of batch and hybridization effects. For further analysis, technical replicates were averaged. We choose to discard probe-sets with noise-level signal from the analysis: specifically, we considered as not expressed and therefore discarded, all the probe-sets with a log2 intensity of less than 4 in 95% or more of tissue samples."	"The data were first normalized by using GC-RMA (R version 2.14.1). A linear mixed model using Restricted Maximum Likelihood (REML using name package) was then applied. The model included the different experimental batches and the sample type as fixed effects, and treated technical variation as random effects. No interaction terms were included. This model was used to derive significance for differential expression between different tumor types and for correction of batch and hybridization effects. For further analysis, technical replicates were averaged. We choose to discard probe-sets with noise-level signal from the analysis: specifically, we considered as not expressed and therefore discarded, all the probe-sets with a log2 intensity of less than 4 in 95% or more of tissue samples."	"The data were first normalized by using GC-RMA (R version 2.14.1). A linear mixed model using Restricted Maximum Likelihood (REML using name package) was then applied. The model included the different experimental batches and the sample type as fixed effects, and treated technical variation as random effects. No interaction terms were included. This model was used to derive significance for differential expression between different tumor types and for correction of batch and hybridization effects. For further analysis, technical replicates were averaged. We choose to discard probe-sets with noise-level signal from the analysis: specifically, we considered as not expressed and therefore discarded, all the probe-sets with a log2 intensity of less than 4 in 95% or more of tissue samples."	"The data were first normalized by using GC-RMA (R version 2.14.1). A linear mixed model using Restricted Maximum Likelihood (REML using name package) was then applied. The model included the different experimental batches and the sample type as fixed effects, and treated technical variation as random effects. No interaction terms were included. This model was used to derive significance for differential expression between different tumor types and for correction of batch and hybridization effects. For further analysis, technical replicates were averaged. We choose to discard probe-sets with noise-level signal from the analysis: specifically, we considered as not expressed and therefore discarded, all the probe-sets with a log2 intensity of less than 4 in 95% or more of tissue samples."	"The data were first normalized by using GC-RMA (R version 2.14.1). A linear mixed model using Restricted Maximum Likelihood (REML using name package) was then applied. The model included the different experimental batches and the sample type as fixed effects, and treated technical variation as random effects. No interaction terms were included. This model was used to derive significance for differential expression between different tumor types and for correction of batch and hybridization effects. For further analysis, technical replicates were averaged. We choose to discard probe-sets with noise-level signal from the analysis: specifically, we considered as not expressed and therefore discarded, all the probe-sets with a log2 intensity of less than 4 in 95% or more of tissue samples."	"The data were first normalized by using GC-RMA (R version 2.14.1). A linear mixed model using Restricted Maximum Likelihood (REML using name package) was then applied. The model included the different experimental batches and the sample type as fixed effects, and treated technical variation as random effects. No interaction terms were included. This model was used to derive significance for differential expression between different tumor types and for correction of batch and hybridization effects. For further analysis, technical replicates were averaged. We choose to discard probe-sets with noise-level signal from the analysis: specifically, we considered as not expressed and therefore discarded, all the probe-sets with a log2 intensity of less than 4 in 95% or more of tissue samples."	"The data were first normalized by using GC-RMA (R version 2.14.1). A linear mixed model using Restricted Maximum Likelihood (REML using name package) was then applied. The model included the different experimental batches and the sample type as fixed effects, and treated technical variation as random effects. No interaction terms were included. This model was used to derive significance for differential expression between different tumor types and for correction of batch and hybridization effects. For further analysis, technical replicates were averaged. We choose to discard probe-sets with noise-level signal from the analysis: specifically, we considered as not expressed and therefore discarded, all the probe-sets with a log2 intensity of less than 4 in 95% or more of tissue samples."	"The data were first normalized by using GC-RMA (R version 2.14.1). A linear mixed model using Restricted Maximum Likelihood (REML using name package) was then applied. The model included the different experimental batches and the sample type as fixed effects, and treated technical variation as random effects. No interaction terms were included. This model was used to derive significance for differential expression between different tumor types and for correction of batch and hybridization effects. For further analysis, technical replicates were averaged. We choose to discard probe-sets with noise-level signal from the analysis: specifically, we considered as not expressed and therefore discarded, all the probe-sets with a log2 intensity of less than 4 in 95% or more of tissue samples."	"The data were first normalized by using GC-RMA (R version 2.14.1). A linear mixed model using Restricted Maximum Likelihood (REML using name package) was then applied. The model included the different experimental batches and the sample type as fixed effects, and treated technical variation as random effects. No interaction terms were included. This model was used to derive significance for differential expression between different tumor types and for correction of batch and hybridization effects. For further analysis, technical replicates were averaged. We choose to discard probe-sets with noise-level signal from the analysis: specifically, we considered as not expressed and therefore discarded, all the probe-sets with a log2 intensity of less than 4 in 95% or more of tissue samples."	"The data were first normalized by using GC-RMA (R version 2.14.1). A linear mixed model using Restricted Maximum Likelihood (REML using name package) was then applied. The model included the different experimental batches and the sample type as fixed effects, and treated technical variation as random effects. No interaction terms were included. This model was used to derive significance for differential expression between different tumor types and for correction of batch and hybridization effects. For further analysis, technical replicates were averaged. We choose to discard probe-sets with noise-level signal from the analysis: specifically, we considered as not expressed and therefore discarded, all the probe-sets with a log2 intensity of less than 4 in 95% or more of tissue samples."	"The data were first normalized by using GC-RMA (R version 2.14.1). A linear mixed model using Restricted Maximum Likelihood (REML using name package) was then applied. The model included the different experimental batches and the sample type as fixed effects, and treated technical variation as random effects. No interaction terms were included. This model was used to derive significance for differential expression between different tumor types and for correction of batch and hybridization effects. For further analysis, technical replicates were averaged. We choose to discard probe-sets with noise-level signal from the analysis: specifically, we considered as not expressed and therefore discarded, all the probe-sets with a log2 intensity of less than 4 in 95% or more of tissue samples."	"The data were first normalized by using GC-RMA (R version 2.14.1). A linear mixed model using Restricted Maximum Likelihood (REML using name package) was then applied. The model included the different experimental batches and the sample type as fixed effects, and treated technical variation as random effects. No interaction terms were included. This model was used to derive significance for differential expression between different tumor types and for correction of batch and hybridization effects. For further analysis, technical replicates were averaged. We choose to discard probe-sets with noise-level signal from the analysis: specifically, we considered as not expressed and therefore discarded, all the probe-sets with a log2 intensity of less than 4 in 95% or more of tissue samples."	"The data were first normalized by using GC-RMA (R version 2.14.1). A linear mixed model using Restricted Maximum Likelihood (REML using name package) was then applied. The model included the different experimental batches and the sample type as fixed effects, and treated technical variation as random effects. No interaction terms were included. This model was used to derive significance for differential expression between different tumor types and for correction of batch and hybridization effects. For further analysis, technical replicates were averaged. We choose to discard probe-sets with noise-level signal from the analysis: specifically, we considered as not expressed and therefore discarded, all the probe-sets with a log2 intensity of less than 4 in 95% or more of tissue samples."	"The data were first normalized by using GC-RMA (R version 2.14.1). A linear mixed model using Restricted Maximum Likelihood (REML using name package) was then applied. The model included the different experimental batches and the sample type as fixed effects, and treated technical variation as random effects. No interaction terms were included. This model was used to derive significance for differential expression between different tumor types and for correction of batch and hybridization effects. For further analysis, technical replicates were averaged. We choose to discard probe-sets with noise-level signal from the analysis: specifically, we considered as not expressed and therefore discarded, all the probe-sets with a log2 intensity of less than 4 in 95% or more of tissue samples."	"The data were first normalized by using GC-RMA (R version 2.14.1). A linear mixed model using Restricted Maximum Likelihood (REML using name package) was then applied. The model included the different experimental batches and the sample type as fixed effects, and treated technical variation as random effects. No interaction terms were included. This model was used to derive significance for differential expression between different tumor types and for correction of batch and hybridization effects. For further analysis, technical replicates were averaged. We choose to discard probe-sets with noise-level signal from the analysis: specifically, we considered as not expressed and therefore discarded, all the probe-sets with a log2 intensity of less than 4 in 95% or more of tissue samples."	"The data were first normalized by using GC-RMA (R version 2.14.1). A linear mixed model using Restricted Maximum Likelihood (REML using name package) was then applied. The model included the different experimental batches and the sample type as fixed effects, and treated technical variation as random effects. No interaction terms were included. This model was used to derive significance for differential expression between different tumor types and for correction of batch and hybridization effects. For further analysis, technical replicates were averaged. We choose to discard probe-sets with noise-level signal from the analysis: specifically, we considered as not expressed and therefore discarded, all the probe-sets with a log2 intensity of less than 4 in 95% or more of tissue samples."	"The data were first normalized by using GC-RMA (R version 2.14.1). A linear mixed model using Restricted Maximum Likelihood (REML using name package) was then applied. The model included the different experimental batches and the sample type as fixed effects, and treated technical variation as random effects. No interaction terms were included. This model was used to derive significance for differential expression between different tumor types and for correction of batch and hybridization effects. For further analysis, technical replicates were averaged. We choose to discard probe-sets with noise-level signal from the analysis: specifically, we considered as not expressed and therefore discarded, all the probe-sets with a log2 intensity of less than 4 in 95% or more of tissue samples."	"The data were first normalized by using GC-RMA (R version 2.14.1). A linear mixed model using Restricted Maximum Likelihood (REML using name package) was then applied. The model included the different experimental batches and the sample type as fixed effects, and treated technical variation as random effects. No interaction terms were included. This model was used to derive significance for differential expression between different tumor types and for correction of batch and hybridization effects. For further analysis, technical replicates were averaged. We choose to discard probe-sets with noise-level signal from the analysis: specifically, we considered as not expressed and therefore discarded, all the probe-sets with a log2 intensity of less than 4 in 95% or more of tissue samples."	"The data were first normalized by using GC-RMA (R version 2.14.1). A linear mixed model using Restricted Maximum Likelihood (REML using name package) was then applied. The model included the different experimental batches and the sample type as fixed effects, and treated technical variation as random effects. No interaction terms were included. This model was used to derive significance for differential expression between different tumor types and for correction of batch and hybridization effects. For further analysis, technical replicates were averaged. We choose to discard probe-sets with noise-level signal from the analysis: specifically, we considered as not expressed and therefore discarded, all the probe-sets with a log2 intensity of less than 4 in 95% or more of tissue samples."	"The data were first normalized by using GC-RMA (R version 2.14.1). A linear mixed model using Restricted Maximum Likelihood (REML using name package) was then applied. The model included the different experimental batches and the sample type as fixed effects, and treated technical variation as random effects. No interaction terms were included. This model was used to derive significance for differential expression between different tumor types and for correction of batch and hybridization effects. For further analysis, technical replicates were averaged. We choose to discard probe-sets with noise-level signal from the analysis: specifically, we considered as not expressed and therefore discarded, all the probe-sets with a log2 intensity of less than 4 in 95% or more of tissue samples."	"The data were first normalized by using GC-RMA (R version 2.14.1). A linear mixed model using Restricted Maximum Likelihood (REML using name package) was then applied. The model included the different experimental batches and the sample type as fixed effects, and treated technical variation as random effects. No interaction terms were included. This model was used to derive significance for differential expression between different tumor types and for correction of batch and hybridization effects. For further analysis, technical replicates were averaged. We choose to discard probe-sets with noise-level signal from the analysis: specifically, we considered as not expressed and therefore discarded, all the probe-sets with a log2 intensity of less than 4 in 95% or more of tissue samples."	"The data were first normalized by using GC-RMA (R version 2.14.1). A linear mixed model using Restricted Maximum Likelihood (REML using name package) was then applied. The model included the different experimental batches and the sample type as fixed effects, and treated technical variation as random effects. No interaction terms were included. This model was used to derive significance for differential expression between different tumor types and for correction of batch and hybridization effects. For further analysis, technical replicates were averaged. We choose to discard probe-sets with noise-level signal from the analysis: specifically, we considered as not expressed and therefore discarded, all the probe-sets with a log2 intensity of less than 4 in 95% or more of tissue samples."	"The data were first normalized by using GC-RMA (R version 2.14.1). A linear mixed model using Restricted Maximum Likelihood (REML using name package) was then applied. The model included the different experimental batches and the sample type as fixed effects, and treated technical variation as random effects. No interaction terms were included. This model was used to derive significance for differential expression between different tumor types and for correction of batch and hybridization effects. For further analysis, technical replicates were averaged. We choose to discard probe-sets with noise-level signal from the analysis: specifically, we considered as not expressed and therefore discarded, all the probe-sets with a log2 intensity of less than 4 in 95% or more of tissue samples."	"The data were first normalized by using GC-RMA (R version 2.14.1). A linear mixed model using Restricted Maximum Likelihood (REML using name package) was then applied. The model included the different experimental batches and the sample type as fixed effects, and treated technical variation as random effects. No interaction terms were included. This model was used to derive significance for differential expression between different tumor types and for correction of batch and hybridization effects. For further analysis, technical replicates were averaged. We choose to discard probe-sets with noise-level signal from the analysis: specifically, we considered as not expressed and therefore discarded, all the probe-sets with a log2 intensity of less than 4 in 95% or more of tissue samples."	"The data were first normalized by using GC-RMA (R version 2.14.1). A linear mixed model using Restricted Maximum Likelihood (REML using name package) was then applied. The model included the different experimental batches and the sample type as fixed effects, and treated technical variation as random effects. No interaction terms were included. This model was used to derive significance for differential expression between different tumor types and for correction of batch and hybridization effects. For further analysis, technical replicates were averaged. We choose to discard probe-sets with noise-level signal from the analysis: specifically, we considered as not expressed and therefore discarded, all the probe-sets with a log2 intensity of less than 4 in 95% or more of tissue samples."	"The data were first normalized by using GC-RMA (R version 2.14.1). A linear mixed model using Restricted Maximum Likelihood (REML using name package) was then applied. The model included the different experimental batches and the sample type as fixed effects, and treated technical variation as random effects. No interaction terms were included. This model was used to derive significance for differential expression between different tumor types and for correction of batch and hybridization effects. For further analysis, technical replicates were averaged. We choose to discard probe-sets with noise-level signal from the analysis: specifically, we considered as not expressed and therefore discarded, all the probe-sets with a log2 intensity of less than 4 in 95% or more of tissue samples."	"The data were first normalized by using GC-RMA (R version 2.14.1). A linear mixed model using Restricted Maximum Likelihood (REML using name package) was then applied. The model included the different experimental batches and the sample type as fixed effects, and treated technical variation as random effects. No interaction terms were included. This model was used to derive significance for differential expression between different tumor types and for correction of batch and hybridization effects. For further analysis, technical replicates were averaged. We choose to discard probe-sets with noise-level signal from the analysis: specifically, we considered as not expressed and therefore discarded, all the probe-sets with a log2 intensity of less than 4 in 95% or more of tissue samples."	"The data were first normalized by using GC-RMA (R version 2.14.1). A linear mixed model using Restricted Maximum Likelihood (REML using name package) was then applied. The model included the different experimental batches and the sample type as fixed effects, and treated technical variation as random effects. No interaction terms were included. This model was used to derive significance for differential expression between different tumor types and for correction of batch and hybridization effects. For further analysis, technical replicates were averaged. We choose to discard probe-sets with noise-level signal from the analysis: specifically, we considered as not expressed and therefore discarded, all the probe-sets with a log2 intensity of less than 4 in 95% or more of tissue samples."	"The data were first normalized by using GC-RMA (R version 2.14.1). A linear mixed model using Restricted Maximum Likelihood (REML using name package) was then applied. The model included the different experimental batches and the sample type as fixed effects, and treated technical variation as random effects. No interaction terms were included. This model was used to derive significance for differential expression between different tumor types and for correction of batch and hybridization effects. For further analysis, technical replicates were averaged. We choose to discard probe-sets with noise-level signal from the analysis: specifically, we considered as not expressed and therefore discarded, all the probe-sets with a log2 intensity of less than 4 in 95% or more of tissue samples."	"The data were first normalized by using GC-RMA (R version 2.14.1). A linear mixed model using Restricted Maximum Likelihood (REML using name package) was then applied. The model included the different experimental batches and the sample type as fixed effects, and treated technical variation as random effects. No interaction terms were included. This model was used to derive significance for differential expression between different tumor types and for correction of batch and hybridization effects. For further analysis, technical replicates were averaged. We choose to discard probe-sets with noise-level signal from the analysis: specifically, we considered as not expressed and therefore discarded, all the probe-sets with a log2 intensity of less than 4 in 95% or more of tissue samples."	"The data were first normalized by using GC-RMA (R version 2.14.1). A linear mixed model using Restricted Maximum Likelihood (REML using name package) was then applied. The model included the different experimental batches and the sample type as fixed effects, and treated technical variation as random effects. No interaction terms were included. This model was used to derive significance for differential expression between different tumor types and for correction of batch and hybridization effects. For further analysis, technical replicates were averaged. We choose to discard probe-sets with noise-level signal from the analysis: specifically, we considered as not expressed and therefore discarded, all the probe-sets with a log2 intensity of less than 4 in 95% or more of tissue samples."	"The data were first normalized by using GC-RMA (R version 2.14.1). A linear mixed model using Restricted Maximum Likelihood (REML using name package) was then applied. The model included the different experimental batches and the sample type as fixed effects, and treated technical variation as random effects. No interaction terms were included. This model was used to derive significance for differential expression between different tumor types and for correction of batch and hybridization effects. For further analysis, technical replicates were averaged. We choose to discard probe-sets with noise-level signal from the analysis: specifically, we considered as not expressed and therefore discarded, all the probe-sets with a log2 intensity of less than 4 in 95% or more of tissue samples."	"The data were first normalized by using GC-RMA (R version 2.14.1). A linear mixed model using Restricted Maximum Likelihood (REML using name package) was then applied. The model included the different experimental batches and the sample type as fixed effects, and treated technical variation as random effects. No interaction terms were included. This model was used to derive significance for differential expression between different tumor types and for correction of batch and hybridization effects. For further analysis, technical replicates were averaged. We choose to discard probe-sets with noise-level signal from the analysis: specifically, we considered as not expressed and therefore discarded, all the probe-sets with a log2 intensity of less than 4 in 95% or more of tissue samples."	"The data were first normalized by using GC-RMA (R version 2.14.1). A linear mixed model using Restricted Maximum Likelihood (REML using name package) was then applied. The model included the different experimental batches and the sample type as fixed effects, and treated technical variation as random effects. No interaction terms were included. This model was used to derive significance for differential expression between different tumor types and for correction of batch and hybridization effects. For further analysis, technical replicates were averaged. We choose to discard probe-sets with noise-level signal from the analysis: specifically, we considered as not expressed and therefore discarded, all the probe-sets with a log2 intensity of less than 4 in 95% or more of tissue samples."	"The data were first normalized by using GC-RMA (R version 2.14.1). A linear mixed model using Restricted Maximum Likelihood (REML using name package) was then applied. The model included the different experimental batches and the sample type as fixed effects, and treated technical variation as random effects. No interaction terms were included. This model was used to derive significance for differential expression between different tumor types and for correction of batch and hybridization effects. For further analysis, technical replicates were averaged. We choose to discard probe-sets with noise-level signal from the analysis: specifically, we considered as not expressed and therefore discarded, all the probe-sets with a log2 intensity of less than 4 in 95% or more of tissue samples."	"The data were first normalized by using GC-RMA (R version 2.14.1). A linear mixed model using Restricted Maximum Likelihood (REML using name package) was then applied. The model included the different experimental batches and the sample type as fixed effects, and treated technical variation as random effects. No interaction terms were included. This model was used to derive significance for differential expression between different tumor types and for correction of batch and hybridization effects. For further analysis, technical replicates were averaged. We choose to discard probe-sets with noise-level signal from the analysis: specifically, we considered as not expressed and therefore discarded, all the probe-sets with a log2 intensity of less than 4 in 95% or more of tissue samples."	"The data were first normalized by using GC-RMA (R version 2.14.1). A linear mixed model using Restricted Maximum Likelihood (REML using name package) was then applied. The model included the different experimental batches and the sample type as fixed effects, and treated technical variation as random effects. No interaction terms were included. This model was used to derive significance for differential expression between different tumor types and for correction of batch and hybridization effects. For further analysis, technical replicates were averaged. We choose to discard probe-sets with noise-level signal from the analysis: specifically, we considered as not expressed and therefore discarded, all the probe-sets with a log2 intensity of less than 4 in 95% or more of tissue samples."	"The data were first normalized by using GC-RMA (R version 2.14.1). A linear mixed model using Restricted Maximum Likelihood (REML using name package) was then applied. The model included the different experimental batches and the sample type as fixed effects, and treated technical variation as random effects. No interaction terms were included. This model was used to derive significance for differential expression between different tumor types and for correction of batch and hybridization effects. For further analysis, technical replicates were averaged. We choose to discard probe-sets with noise-level signal from the analysis: specifically, we considered as not expressed and therefore discarded, all the probe-sets with a log2 intensity of less than 4 in 95% or more of tissue samples."	"The data were first normalized by using GC-RMA (R version 2.14.1). A linear mixed model using Restricted Maximum Likelihood (REML using name package) was then applied. The model included the different experimental batches and the sample type as fixed effects, and treated technical variation as random effects. No interaction terms were included. This model was used to derive significance for differential expression between different tumor types and for correction of batch and hybridization effects. For further analysis, technical replicates were averaged. We choose to discard probe-sets with noise-level signal from the analysis: specifically, we considered as not expressed and therefore discarded, all the probe-sets with a log2 intensity of less than 4 in 95% or more of tissue samples."	"The data were first normalized by using GC-RMA (R version 2.14.1). A linear mixed model using Restricted Maximum Likelihood (REML using name package) was then applied. The model included the different experimental batches and the sample type as fixed effects, and treated technical variation as random effects. No interaction terms were included. This model was used to derive significance for differential expression between different tumor types and for correction of batch and hybridization effects. For further analysis, technical replicates were averaged. We choose to discard probe-sets with noise-level signal from the analysis: specifically, we considered as not expressed and therefore discarded, all the probe-sets with a log2 intensity of less than 4 in 95% or more of tissue samples."	"The data were first normalized by using GC-RMA (R version 2.14.1). A linear mixed model using Restricted Maximum Likelihood (REML using name package) was then applied. The model included the different experimental batches and the sample type as fixed effects, and treated technical variation as random effects. No interaction terms were included. This model was used to derive significance for differential expression between different tumor types and for correction of batch and hybridization effects. For further analysis, technical replicates were averaged. We choose to discard probe-sets with noise-level signal from the analysis: specifically, we considered as not expressed and therefore discarded, all the probe-sets with a log2 intensity of less than 4 in 95% or more of tissue samples."	"The data were first normalized by using GC-RMA (R version 2.14.1). A linear mixed model using Restricted Maximum Likelihood (REML using name package) was then applied. The model included the different experimental batches and the sample type as fixed effects, and treated technical variation as random effects. No interaction terms were included. This model was used to derive significance for differential expression between different tumor types and for correction of batch and hybridization effects. For further analysis, technical replicates were averaged. We choose to discard probe-sets with noise-level signal from the analysis: specifically, we considered as not expressed and therefore discarded, all the probe-sets with a log2 intensity of less than 4 in 95% or more of tissue samples."	"The data were first normalized by using GC-RMA (R version 2.14.1). A linear mixed model using Restricted Maximum Likelihood (REML using name package) was then applied. The model included the different experimental batches and the sample type as fixed effects, and treated technical variation as random effects. No interaction terms were included. This model was used to derive significance for differential expression between different tumor types and for correction of batch and hybridization effects. For further analysis, technical replicates were averaged. We choose to discard probe-sets with noise-level signal from the analysis: specifically, we considered as not expressed and therefore discarded, all the probe-sets with a log2 intensity of less than 4 in 95% or more of tissue samples."	"The data were first normalized by using GC-RMA (R version 2.14.1). A linear mixed model using Restricted Maximum Likelihood (REML using name package) was then applied. The model included the different experimental batches and the sample type as fixed effects, and treated technical variation as random effects. No interaction terms were included. This model was used to derive significance for differential expression between different tumor types and for correction of batch and hybridization effects. For further analysis, technical replicates were averaged. We choose to discard probe-sets with noise-level signal from the analysis: specifically, we considered as not expressed and therefore discarded, all the probe-sets with a log2 intensity of less than 4 in 95% or more of tissue samples."	"The data were first normalized by using GC-RMA (R version 2.14.1). A linear mixed model using Restricted Maximum Likelihood (REML using name package) was then applied. The model included the different experimental batches and the sample type as fixed effects, and treated technical variation as random effects. No interaction terms were included. This model was used to derive significance for differential expression between different tumor types and for correction of batch and hybridization effects. For further analysis, technical replicates were averaged. We choose to discard probe-sets with noise-level signal from the analysis: specifically, we considered as not expressed and therefore discarded, all the probe-sets with a log2 intensity of less than 4 in 95% or more of tissue samples."	"The data were first normalized by using GC-RMA (R version 2.14.1). A linear mixed model using Restricted Maximum Likelihood (REML using name package) was then applied. The model included the different experimental batches and the sample type as fixed effects, and treated technical variation as random effects. No interaction terms were included. This model was used to derive significance for differential expression between different tumor types and for correction of batch and hybridization effects. For further analysis, technical replicates were averaged. We choose to discard probe-sets with noise-level signal from the analysis: specifically, we considered as not expressed and therefore discarded, all the probe-sets with a log2 intensity of less than 4 in 95% or more of tissue samples."	"The data were first normalized by using GC-RMA (R version 2.14.1). A linear mixed model using Restricted Maximum Likelihood (REML using name package) was then applied. The model included the different experimental batches and the sample type as fixed effects, and treated technical variation as random effects. No interaction terms were included. This model was used to derive significance for differential expression between different tumor types and for correction of batch and hybridization effects. For further analysis, technical replicates were averaged. We choose to discard probe-sets with noise-level signal from the analysis: specifically, we considered as not expressed and therefore discarded, all the probe-sets with a log2 intensity of less than 4 in 95% or more of tissue samples."	"The data were first normalized by using GC-RMA (R version 2.14.1). A linear mixed model using Restricted Maximum Likelihood (REML using name package) was then applied. The model included the different experimental batches and the sample type as fixed effects, and treated technical variation as random effects. No interaction terms were included. This model was used to derive significance for differential expression between different tumor types and for correction of batch and hybridization effects. For further analysis, technical replicates were averaged. We choose to discard probe-sets with noise-level signal from the analysis: specifically, we considered as not expressed and therefore discarded, all the probe-sets with a log2 intensity of less than 4 in 95% or more of tissue samples."	"The data were first normalized by using GC-RMA (R version 2.14.1). A linear mixed model using Restricted Maximum Likelihood (REML using name package) was then applied. The model included the different experimental batches and the sample type as fixed effects, and treated technical variation as random effects. No interaction terms were included. This model was used to derive significance for differential expression between different tumor types and for correction of batch and hybridization effects. For further analysis, technical replicates were averaged. We choose to discard probe-sets with noise-level signal from the analysis: specifically, we considered as not expressed and therefore discarded, all the probe-sets with a log2 intensity of less than 4 in 95% or more of tissue samples."	"The data were first normalized by using GC-RMA (R version 2.14.1). A linear mixed model using Restricted Maximum Likelihood (REML using name package) was then applied. The model included the different experimental batches and the sample type as fixed effects, and treated technical variation as random effects. No interaction terms were included. This model was used to derive significance for differential expression between different tumor types and for correction of batch and hybridization effects. For further analysis, technical replicates were averaged. We choose to discard probe-sets with noise-level signal from the analysis: specifically, we considered as not expressed and therefore discarded, all the probe-sets with a log2 intensity of less than 4 in 95% or more of tissue samples."	"The data were first normalized by using GC-RMA (R version 2.14.1). A linear mixed model using Restricted Maximum Likelihood (REML using name package) was then applied. The model included the different experimental batches and the sample type as fixed effects, and treated technical variation as random effects. No interaction terms were included. This model was used to derive significance for differential expression between different tumor types and for correction of batch and hybridization effects. For further analysis, technical replicates were averaged. We choose to discard probe-sets with noise-level signal from the analysis: specifically, we considered as not expressed and therefore discarded, all the probe-sets with a log2 intensity of less than 4 in 95% or more of tissue samples."	"The data were first normalized by using GC-RMA (R version 2.14.1). A linear mixed model using Restricted Maximum Likelihood (REML using name package) was then applied. The model included the different experimental batches and the sample type as fixed effects, and treated technical variation as random effects. No interaction terms were included. This model was used to derive significance for differential expression between different tumor types and for correction of batch and hybridization effects. For further analysis, technical replicates were averaged. We choose to discard probe-sets with noise-level signal from the analysis: specifically, we considered as not expressed and therefore discarded, all the probe-sets with a log2 intensity of less than 4 in 95% or more of tissue samples."	"The data were first normalized by using GC-RMA (R version 2.14.1). A linear mixed model using Restricted Maximum Likelihood (REML using name package) was then applied. The model included the different experimental batches and the sample type as fixed effects, and treated technical variation as random effects. No interaction terms were included. This model was used to derive significance for differential expression between different tumor types and for correction of batch and hybridization effects. For further analysis, technical replicates were averaged. We choose to discard probe-sets with noise-level signal from the analysis: specifically, we considered as not expressed and therefore discarded, all the probe-sets with a log2 intensity of less than 4 in 95% or more of tissue samples."	"The data were first normalized by using GC-RMA (R version 2.14.1). A linear mixed model using Restricted Maximum Likelihood (REML using name package) was then applied. The model included the different experimental batches and the sample type as fixed effects, and treated technical variation as random effects. No interaction terms were included. This model was used to derive significance for differential expression between different tumor types and for correction of batch and hybridization effects. For further analysis, technical replicates were averaged. We choose to discard probe-sets with noise-level signal from the analysis: specifically, we considered as not expressed and therefore discarded, all the probe-sets with a log2 intensity of less than 4 in 95% or more of tissue samples."	"The data were first normalized by using GC-RMA (R version 2.14.1). A linear mixed model using Restricted Maximum Likelihood (REML using name package) was then applied. The model included the different experimental batches and the sample type as fixed effects, and treated technical variation as random effects. No interaction terms were included. This model was used to derive significance for differential expression between different tumor types and for correction of batch and hybridization effects. For further analysis, technical replicates were averaged. We choose to discard probe-sets with noise-level signal from the analysis: specifically, we considered as not expressed and therefore discarded, all the probe-sets with a log2 intensity of less than 4 in 95% or more of tissue samples."	"The data were first normalized by using GC-RMA (R version 2.14.1). A linear mixed model using Restricted Maximum Likelihood (REML using name package) was then applied. The model included the different experimental batches and the sample type as fixed effects, and treated technical variation as random effects. No interaction terms were included. This model was used to derive significance for differential expression between different tumor types and for correction of batch and hybridization effects. For further analysis, technical replicates were averaged. We choose to discard probe-sets with noise-level signal from the analysis: specifically, we considered as not expressed and therefore discarded, all the probe-sets with a log2 intensity of less than 4 in 95% or more of tissue samples."	"The data were first normalized by using GC-RMA (R version 2.14.1). A linear mixed model using Restricted Maximum Likelihood (REML using name package) was then applied. The model included the different experimental batches and the sample type as fixed effects, and treated technical variation as random effects. No interaction terms were included. This model was used to derive significance for differential expression between different tumor types and for correction of batch and hybridization effects. For further analysis, technical replicates were averaged. We choose to discard probe-sets with noise-level signal from the analysis: specifically, we considered as not expressed and therefore discarded, all the probe-sets with a log2 intensity of less than 4 in 95% or more of tissue samples."	"The data were first normalized by using GC-RMA (R version 2.14.1). A linear mixed model using Restricted Maximum Likelihood (REML using name package) was then applied. The model included the different experimental batches and the sample type as fixed effects, and treated technical variation as random effects. No interaction terms were included. This model was used to derive significance for differential expression between different tumor types and for correction of batch and hybridization effects. For further analysis, technical replicates were averaged. We choose to discard probe-sets with noise-level signal from the analysis: specifically, we considered as not expressed and therefore discarded, all the probe-sets with a log2 intensity of less than 4 in 95% or more of tissue samples."	"The data were first normalized by using GC-RMA (R version 2.14.1). A linear mixed model using Restricted Maximum Likelihood (REML using name package) was then applied. The model included the different experimental batches and the sample type as fixed effects, and treated technical variation as random effects. No interaction terms were included. This model was used to derive significance for differential expression between different tumor types and for correction of batch and hybridization effects. For further analysis, technical replicates were averaged. We choose to discard probe-sets with noise-level signal from the analysis: specifically, we considered as not expressed and therefore discarded, all the probe-sets with a log2 intensity of less than 4 in 95% or more of tissue samples."	"The data were first normalized by using GC-RMA (R version 2.14.1). A linear mixed model using Restricted Maximum Likelihood (REML using name package) was then applied. The model included the different experimental batches and the sample type as fixed effects, and treated technical variation as random effects. No interaction terms were included. This model was used to derive significance for differential expression between different tumor types and for correction of batch and hybridization effects. For further analysis, technical replicates were averaged. We choose to discard probe-sets with noise-level signal from the analysis: specifically, we considered as not expressed and therefore discarded, all the probe-sets with a log2 intensity of less than 4 in 95% or more of tissue samples."	"The data were first normalized by using GC-RMA (R version 2.14.1). A linear mixed model using Restricted Maximum Likelihood (REML using name package) was then applied. The model included the different experimental batches and the sample type as fixed effects, and treated technical variation as random effects. No interaction terms were included. This model was used to derive significance for differential expression between different tumor types and for correction of batch and hybridization effects. For further analysis, technical replicates were averaged. We choose to discard probe-sets with noise-level signal from the analysis: specifically, we considered as not expressed and therefore discarded, all the probe-sets with a log2 intensity of less than 4 in 95% or more of tissue samples."	"The data were first normalized by using GC-RMA (R version 2.14.1). A linear mixed model using Restricted Maximum Likelihood (REML using name package) was then applied. The model included the different experimental batches and the sample type as fixed effects, and treated technical variation as random effects. No interaction terms were included. This model was used to derive significance for differential expression between different tumor types and for correction of batch and hybridization effects. For further analysis, technical replicates were averaged. We choose to discard probe-sets with noise-level signal from the analysis: specifically, we considered as not expressed and therefore discarded, all the probe-sets with a log2 intensity of less than 4 in 95% or more of tissue samples."	"The data were first normalized by using GC-RMA (R version 2.14.1). A linear mixed model using Restricted Maximum Likelihood (REML using name package) was then applied. The model included the different experimental batches and the sample type as fixed effects, and treated technical variation as random effects. No interaction terms were included. This model was used to derive significance for differential expression between different tumor types and for correction of batch and hybridization effects. For further analysis, technical replicates were averaged. We choose to discard probe-sets with noise-level signal from the analysis: specifically, we considered as not expressed and therefore discarded, all the probe-sets with a log2 intensity of less than 4 in 95% or more of tissue samples."	"The data were first normalized by using GC-RMA (R version 2.14.1). A linear mixed model using Restricted Maximum Likelihood (REML using name package) was then applied. The model included the different experimental batches and the sample type as fixed effects, and treated technical variation as random effects. No interaction terms were included. This model was used to derive significance for differential expression between different tumor types and for correction of batch and hybridization effects. For further analysis, technical replicates were averaged. We choose to discard probe-sets with noise-level signal from the analysis: specifically, we considered as not expressed and therefore discarded, all the probe-sets with a log2 intensity of less than 4 in 95% or more of tissue samples."	"The data were first normalized by using GC-RMA (R version 2.14.1). A linear mixed model using Restricted Maximum Likelihood (REML using name package) was then applied. The model included the different experimental batches and the sample type as fixed effects, and treated technical variation as random effects. No interaction terms were included. This model was used to derive significance for differential expression between different tumor types and for correction of batch and hybridization effects. For further analysis, technical replicates were averaged. We choose to discard probe-sets with noise-level signal from the analysis: specifically, we considered as not expressed and therefore discarded, all the probe-sets with a log2 intensity of less than 4 in 95% or more of tissue samples."	"The data were first normalized by using GC-RMA (R version 2.14.1). A linear mixed model using Restricted Maximum Likelihood (REML using name package) was then applied. The model included the different experimental batches and the sample type as fixed effects, and treated technical variation as random effects. No interaction terms were included. This model was used to derive significance for differential expression between different tumor types and for correction of batch and hybridization effects. For further analysis, technical replicates were averaged. We choose to discard probe-sets with noise-level signal from the analysis: specifically, we considered as not expressed and therefore discarded, all the probe-sets with a log2 intensity of less than 4 in 95% or more of tissue samples."	"The data were first normalized by using GC-RMA (R version 2.14.1). A linear mixed model using Restricted Maximum Likelihood (REML using name package) was then applied. The model included the different experimental batches and the sample type as fixed effects, and treated technical variation as random effects. No interaction terms were included. This model was used to derive significance for differential expression between different tumor types and for correction of batch and hybridization effects. For further analysis, technical replicates were averaged. We choose to discard probe-sets with noise-level signal from the analysis: specifically, we considered as not expressed and therefore discarded, all the probe-sets with a log2 intensity of less than 4 in 95% or more of tissue samples."	"The data were first normalized by using GC-RMA (R version 2.14.1). A linear mixed model using Restricted Maximum Likelihood (REML using name package) was then applied. The model included the different experimental batches and the sample type as fixed effects, and treated technical variation as random effects. No interaction terms were included. This model was used to derive significance for differential expression between different tumor types and for correction of batch and hybridization effects. For further analysis, technical replicates were averaged. We choose to discard probe-sets with noise-level signal from the analysis: specifically, we considered as not expressed and therefore discarded, all the probe-sets with a log2 intensity of less than 4 in 95% or more of tissue samples."	"The data were first normalized by using GC-RMA (R version 2.14.1). A linear mixed model using Restricted Maximum Likelihood (REML using name package) was then applied. The model included the different experimental batches and the sample type as fixed effects, and treated technical variation as random effects. No interaction terms were included. This model was used to derive significance for differential expression between different tumor types and for correction of batch and hybridization effects. For further analysis, technical replicates were averaged. We choose to discard probe-sets with noise-level signal from the analysis: specifically, we considered as not expressed and therefore discarded, all the probe-sets with a log2 intensity of less than 4 in 95% or more of tissue samples."	"The data were first normalized by using GC-RMA (R version 2.14.1). A linear mixed model using Restricted Maximum Likelihood (REML using name package) was then applied. The model included the different experimental batches and the sample type as fixed effects, and treated technical variation as random effects. No interaction terms were included. This model was used to derive significance for differential expression between different tumor types and for correction of batch and hybridization effects. For further analysis, technical replicates were averaged. We choose to discard probe-sets with noise-level signal from the analysis: specifically, we considered as not expressed and therefore discarded, all the probe-sets with a log2 intensity of less than 4 in 95% or more of tissue samples."	"The data were first normalized by using GC-RMA (R version 2.14.1). A linear mixed model using Restricted Maximum Likelihood (REML using name package) was then applied. The model included the different experimental batches and the sample type as fixed effects, and treated technical variation as random effects. No interaction terms were included. This model was used to derive significance for differential expression between different tumor types and for correction of batch and hybridization effects. For further analysis, technical replicates were averaged. We choose to discard probe-sets with noise-level signal from the analysis: specifically, we considered as not expressed and therefore discarded, all the probe-sets with a log2 intensity of less than 4 in 95% or more of tissue samples."	"The data were first normalized by using GC-RMA (R version 2.14.1). A linear mixed model using Restricted Maximum Likelihood (REML using name package) was then applied. The model included the different experimental batches and the sample type as fixed effects, and treated technical variation as random effects. No interaction terms were included. This model was used to derive significance for differential expression between different tumor types and for correction of batch and hybridization effects. For further analysis, technical replicates were averaged. We choose to discard probe-sets with noise-level signal from the analysis: specifically, we considered as not expressed and therefore discarded, all the probe-sets with a log2 intensity of less than 4 in 95% or more of tissue samples."	"The data were first normalized by using GC-RMA (R version 2.14.1). A linear mixed model using Restricted Maximum Likelihood (REML using name package) was then applied. The model included the different experimental batches and the sample type as fixed effects, and treated technical variation as random effects. No interaction terms were included. This model was used to derive significance for differential expression between different tumor types and for correction of batch and hybridization effects. For further analysis, technical replicates were averaged. We choose to discard probe-sets with noise-level signal from the analysis: specifically, we considered as not expressed and therefore discarded, all the probe-sets with a log2 intensity of less than 4 in 95% or more of tissue samples."	"The data were first normalized by using GC-RMA (R version 2.14.1). A linear mixed model using Restricted Maximum Likelihood (REML using name package) was then applied. The model included the different experimental batches and the sample type as fixed effects, and treated technical variation as random effects. No interaction terms were included. This model was used to derive significance for differential expression between different tumor types and for correction of batch and hybridization effects. For further analysis, technical replicates were averaged. We choose to discard probe-sets with noise-level signal from the analysis: specifically, we considered as not expressed and therefore discarded, all the probe-sets with a log2 intensity of less than 4 in 95% or more of tissue samples."	"The data were first normalized by using GC-RMA (R version 2.14.1). A linear mixed model using Restricted Maximum Likelihood (REML using name package) was then applied. The model included the different experimental batches and the sample type as fixed effects, and treated technical variation as random effects. No interaction terms were included. This model was used to derive significance for differential expression between different tumor types and for correction of batch and hybridization effects. For further analysis, technical replicates were averaged. We choose to discard probe-sets with noise-level signal from the analysis: specifically, we considered as not expressed and therefore discarded, all the probe-sets with a log2 intensity of less than 4 in 95% or more of tissue samples."	"The data were first normalized by using GC-RMA (R version 2.14.1). A linear mixed model using Restricted Maximum Likelihood (REML using name package) was then applied. The model included the different experimental batches and the sample type as fixed effects, and treated technical variation as random effects. No interaction terms were included. This model was used to derive significance for differential expression between different tumor types and for correction of batch and hybridization effects. For further analysis, technical replicates were averaged. We choose to discard probe-sets with noise-level signal from the analysis: specifically, we considered as not expressed and therefore discarded, all the probe-sets with a log2 intensity of less than 4 in 95% or more of tissue samples."	"The data were first normalized by using GC-RMA (R version 2.14.1). A linear mixed model using Restricted Maximum Likelihood (REML using name package) was then applied. The model included the different experimental batches and the sample type as fixed effects, and treated technical variation as random effects. No interaction terms were included. This model was used to derive significance for differential expression between different tumor types and for correction of batch and hybridization effects. For further analysis, technical replicates were averaged. We choose to discard probe-sets with noise-level signal from the analysis: specifically, we considered as not expressed and therefore discarded, all the probe-sets with a log2 intensity of less than 4 in 95% or more of tissue samples."	"The data were first normalized by using GC-RMA (R version 2.14.1). A linear mixed model using Restricted Maximum Likelihood (REML using name package) was then applied. The model included the different experimental batches and the sample type as fixed effects, and treated technical variation as random effects. No interaction terms were included. This model was used to derive significance for differential expression between different tumor types and for correction of batch and hybridization effects. For further analysis, technical replicates were averaged. We choose to discard probe-sets with noise-level signal from the analysis: specifically, we considered as not expressed and therefore discarded, all the probe-sets with a log2 intensity of less than 4 in 95% or more of tissue samples."	"The data were first normalized by using GC-RMA (R version 2.14.1). A linear mixed model using Restricted Maximum Likelihood (REML using name package) was then applied. The model included the different experimental batches and the sample type as fixed effects, and treated technical variation as random effects. No interaction terms were included. This model was used to derive significance for differential expression between different tumor types and for correction of batch and hybridization effects. For further analysis, technical replicates were averaged. We choose to discard probe-sets with noise-level signal from the analysis: specifically, we considered as not expressed and therefore discarded, all the probe-sets with a log2 intensity of less than 4 in 95% or more of tissue samples."	"The data were first normalized by using GC-RMA (R version 2.14.1). A linear mixed model using Restricted Maximum Likelihood (REML using name package) was then applied. The model included the different experimental batches and the sample type as fixed effects, and treated technical variation as random effects. No interaction terms were included. This model was used to derive significance for differential expression between different tumor types and for correction of batch and hybridization effects. For further analysis, technical replicates were averaged. We choose to discard probe-sets with noise-level signal from the analysis: specifically, we considered as not expressed and therefore discarded, all the probe-sets with a log2 intensity of less than 4 in 95% or more of tissue samples."	"The data were first normalized by using GC-RMA (R version 2.14.1). A linear mixed model using Restricted Maximum Likelihood (REML using name package) was then applied. The model included the different experimental batches and the sample type as fixed effects, and treated technical variation as random effects. No interaction terms were included. This model was used to derive significance for differential expression between different tumor types and for correction of batch and hybridization effects. For further analysis, technical replicates were averaged. We choose to discard probe-sets with noise-level signal from the analysis: specifically, we considered as not expressed and therefore discarded, all the probe-sets with a log2 intensity of less than 4 in 95% or more of tissue samples."	"The data were first normalized by using GC-RMA (R version 2.14.1). A linear mixed model using Restricted Maximum Likelihood (REML using name package) was then applied. The model included the different experimental batches and the sample type as fixed effects, and treated technical variation as random effects. No interaction terms were included. This model was used to derive significance for differential expression between different tumor types and for correction of batch and hybridization effects. For further analysis, technical replicates were averaged. We choose to discard probe-sets with noise-level signal from the analysis: specifically, we considered as not expressed and therefore discarded, all the probe-sets with a log2 intensity of less than 4 in 95% or more of tissue samples."	"The data were first normalized by using GC-RMA (R version 2.14.1). A linear mixed model using Restricted Maximum Likelihood (REML using name package) was then applied. The model included the different experimental batches and the sample type as fixed effects, and treated technical variation as random effects. No interaction terms were included. This model was used to derive significance for differential expression between different tumor types and for correction of batch and hybridization effects. For further analysis, technical replicates were averaged. We choose to discard probe-sets with noise-level signal from the analysis: specifically, we considered as not expressed and therefore discarded, all the probe-sets with a log2 intensity of less than 4 in 95% or more of tissue samples."	"The data were first normalized by using GC-RMA (R version 2.14.1). A linear mixed model using Restricted Maximum Likelihood (REML using name package) was then applied. The model included the different experimental batches and the sample type as fixed effects, and treated technical variation as random effects. No interaction terms were included. This model was used to derive significance for differential expression between different tumor types and for correction of batch and hybridization effects. For further analysis, technical replicates were averaged. We choose to discard probe-sets with noise-level signal from the analysis: specifically, we considered as not expressed and therefore discarded, all the probe-sets with a log2 intensity of less than 4 in 95% or more of tissue samples."	"The data were first normalized by using GC-RMA (R version 2.14.1). A linear mixed model using Restricted Maximum Likelihood (REML using name package) was then applied. The model included the different experimental batches and the sample type as fixed effects, and treated technical variation as random effects. No interaction terms were included. This model was used to derive significance for differential expression between different tumor types and for correction of batch and hybridization effects. For further analysis, technical replicates were averaged. We choose to discard probe-sets with noise-level signal from the analysis: specifically, we considered as not expressed and therefore discarded, all the probe-sets with a log2 intensity of less than 4 in 95% or more of tissue samples."	"The data were first normalized by using GC-RMA (R version 2.14.1). A linear mixed model using Restricted Maximum Likelihood (REML using name package) was then applied. The model included the different experimental batches and the sample type as fixed effects, and treated technical variation as random effects. No interaction terms were included. This model was used to derive significance for differential expression between different tumor types and for correction of batch and hybridization effects. For further analysis, technical replicates were averaged. We choose to discard probe-sets with noise-level signal from the analysis: specifically, we considered as not expressed and therefore discarded, all the probe-sets with a log2 intensity of less than 4 in 95% or more of tissue samples."	"The data were first normalized by using GC-RMA (R version 2.14.1). A linear mixed model using Restricted Maximum Likelihood (REML using name package) was then applied. The model included the different experimental batches and the sample type as fixed effects, and treated technical variation as random effects. No interaction terms were included. This model was used to derive significance for differential expression between different tumor types and for correction of batch and hybridization effects. For further analysis, technical replicates were averaged. We choose to discard probe-sets with noise-level signal from the analysis: specifically, we considered as not expressed and therefore discarded, all the probe-sets with a log2 intensity of less than 4 in 95% or more of tissue samples."
!Sample_platform_id	"GPL570"	"GPL570"	"GPL570"	"GPL570"	"GPL570"	"GPL570"	"GPL570"	"GPL570"	"GPL570"	"GPL570"	"GPL570"	"GPL570"	"GPL570"	"GPL570"	"GPL570"	"GPL570"	"GPL570"	"GPL570"	"GPL570"	"GPL570"	"GPL570"	"GPL570"	"GPL570"	"GPL570"	"GPL570"	"GPL570"	"GPL570"	"GPL570"	"GPL570"	"GPL570"	"GPL570"	"GPL570"	"GPL570"	"GPL570"	"GPL570"	"GPL570"	"GPL570"	"GPL570"	"GPL570"	"GPL570"	"GPL570"	"GPL570"	"GPL570"	"GPL570"	"GPL570"	"GPL570"	"GPL570"	"GPL570"	"GPL570"	"GPL570"	"GPL570"	"GPL570"	"GPL570"	"GPL570"	"GPL570"	"GPL570"	"GPL570"	"GPL570"	"GPL570"	"GPL570"	"GPL570"	"GPL570"	"GPL570"	"GPL570"	"GPL570"	"GPL570"	"GPL570"	"GPL570"	"GPL570"	"GPL570"	"GPL570"	"GPL570"	"GPL570"	"GPL570"	"GPL570"	"GPL570"	"GPL570"	"GPL570"	"GPL570"	"GPL570"	"GPL570"	"GPL570"	"GPL570"	"GPL570"	"GPL570"	"GPL570"	"GPL570"	"GPL570"	"GPL570"	"GPL570"	"GPL570"	"GPL570"	"GPL570"	"GPL570"	"GPL570"	"GPL570"	"GPL570"	"GPL570"	"GPL570"	"GPL570"	"GPL570"	"GPL570"	"GPL570"	"GPL570"	"GPL570"	"GPL570"	"GPL570"	"GPL570"	"GPL570"	"GPL570"	"GPL570"	"GPL570"	"GPL570"	"GPL570"	"GPL570"	"GPL570"	"GPL570"	"GPL570"	"GPL570"	"GPL570"	"GPL570"	"GPL570"	"GPL570"	"GPL570"	"GPL570"	"GPL570"	"GPL570"	"GPL570"	"GPL570"	"GPL570"	"GPL570"	"GPL570"	"GPL570"	"GPL570"	"GPL570"	"GPL570"	"GPL570"	"GPL570"	"GPL570"	"GPL570"	"GPL570"	"GPL570"	"GPL570"	"GPL570"	"GPL570"	"GPL570"	"GPL570"	"GPL570"	"GPL570"	"GPL570"	"GPL570"	"GPL570"	"GPL570"	"GPL570"	"GPL570"
!Sample_contact_name	"Fatima,,Mechta-Grigoriou"	"Fatima,,Mechta-Grigoriou"	"Fatima,,Mechta-Grigoriou"	"Fatima,,Mechta-Grigoriou"	"Fatima,,Mechta-Grigoriou"	"Fatima,,Mechta-Grigoriou"	"Fatima,,Mechta-Grigoriou"	"Fatima,,Mechta-Grigoriou"	"Fatima,,Mechta-Grigoriou"	"Fatima,,Mechta-Grigoriou"	"Fatima,,Mechta-Grigoriou"	"Fatima,,Mechta-Grigoriou"	"Fatima,,Mechta-Grigoriou"	"Fatima,,Mechta-Grigoriou"	"Fatima,,Mechta-Grigoriou"	"Fatima,,Mechta-Grigoriou"	"Fatima,,Mechta-Grigoriou"	"Fatima,,Mechta-Grigoriou"	"Fatima,,Mechta-Grigoriou"	"Fatima,,Mechta-Grigoriou"	"Fatima,,Mechta-Grigoriou"	"Fatima,,Mechta-Grigoriou"	"Fatima,,Mechta-Grigoriou"	"Fatima,,Mechta-Grigoriou"	"Fatima,,Mechta-Grigoriou"	"Fatima,,Mechta-Grigoriou"	"Fatima,,Mechta-Grigoriou"	"Fatima,,Mechta-Grigoriou"	"Fatima,,Mechta-Grigoriou"	"Fatima,,Mechta-Grigoriou"	"Fatima,,Mechta-Grigoriou"	"Fatima,,Mechta-Grigoriou"	"Fatima,,Mechta-Grigoriou"	"Fatima,,Mechta-Grigoriou"	"Fatima,,Mechta-Grigoriou"	"Fatima,,Mechta-Grigoriou"	"Fatima,,Mechta-Grigoriou"	"Fatima,,Mechta-Grigoriou"	"Fatima,,Mechta-Grigoriou"	"Fatima,,Mechta-Grigoriou"	"Fatima,,Mechta-Grigoriou"	"Fatima,,Mechta-Grigoriou"	"Fatima,,Mechta-Grigoriou"	"Fatima,,Mechta-Grigoriou"	"Fatima,,Mechta-Grigoriou"	"Fatima,,Mechta-Grigoriou"	"Fatima,,Mechta-Grigoriou"	"Fatima,,Mechta-Grigoriou"	"Fatima,,Mechta-Grigoriou"	"Fatima,,Mechta-Grigoriou"	"Fatima,,Mechta-Grigoriou"	"Fatima,,Mechta-Grigoriou"	"Fatima,,Mechta-Grigoriou"	"Fatima,,Mechta-Grigoriou"	"Fatima,,Mechta-Grigoriou"	"Fatima,,Mechta-Grigoriou"	"Fatima,,Mechta-Grigoriou"	"Fatima,,Mechta-Grigoriou"	"Fatima,,Mechta-Grigoriou"	"Fatima,,Mechta-Grigoriou"	"Fatima,,Mechta-Grigoriou"	"Fatima,,Mechta-Grigoriou"	"Fatima,,Mechta-Grigoriou"	"Fatima,,Mechta-Grigoriou"	"Fatima,,Mechta-Grigoriou"	"Fatima,,Mechta-Grigoriou"	"Fatima,,Mechta-Grigoriou"	"Fatima,,Mechta-Grigoriou"	"Fatima,,Mechta-Grigoriou"	"Fatima,,Mechta-Grigoriou"	"Fatima,,Mechta-Grigoriou"	"Fatima,,Mechta-Grigoriou"	"Fatima,,Mechta-Grigoriou"	"Fatima,,Mechta-Grigoriou"	"Fatima,,Mechta-Grigoriou"	"Fatima,,Mechta-Grigoriou"	"Fatima,,Mechta-Grigoriou"	"Fatima,,Mechta-Grigoriou"	"Fatima,,Mechta-Grigoriou"	"Fatima,,Mechta-Grigoriou"	"Fatima,,Mechta-Grigoriou"	"Fatima,,Mechta-Grigoriou"	"Fatima,,Mechta-Grigoriou"	"Fatima,,Mechta-Grigoriou"	"Fatima,,Mechta-Grigoriou"	"Fatima,,Mechta-Grigoriou"	"Fatima,,Mechta-Grigoriou"	"Fatima,,Mechta-Grigoriou"	"Fatima,,Mechta-Grigoriou"	"Fatima,,Mechta-Grigoriou"	"Fatima,,Mechta-Grigoriou"	"Fatima,,Mechta-Grigoriou"	"Fatima,,Mechta-Grigoriou"	"Fatima,,Mechta-Grigoriou"	"Fatima,,Mechta-Grigoriou"	"Fatima,,Mechta-Grigoriou"	"Fatima,,Mechta-Grigoriou"	"Fatima,,Mechta-Grigoriou"	"Fatima,,Mechta-Grigoriou"	"Fatima,,Mechta-Grigoriou"	"Fatima,,Mechta-Grigoriou"	"Fatima,,Mechta-Grigoriou"	"Fatima,,Mechta-Grigoriou"	"Fatima,,Mechta-Grigoriou"	"Fatima,,Mechta-Grigoriou"	"Fatima,,Mechta-Grigoriou"	"Fatima,,Mechta-Grigoriou"	"Fatima,,Mechta-Grigoriou"	"Fatima,,Mechta-Grigoriou"	"Fatima,,Mechta-Grigoriou"	"Fatima,,Mechta-Grigoriou"	"Fatima,,Mechta-Grigoriou"	"Fatima,,Mechta-Grigoriou"	"Fatima,,Mechta-Grigoriou"	"Fatima,,Mechta-Grigoriou"	"Fatima,,Mechta-Grigoriou"	"Fatima,,Mechta-Grigoriou"	"Fatima,,Mechta-Grigoriou"	"Fatima,,Mechta-Grigoriou"	"Fatima,,Mechta-Grigoriou"	"Fatima,,Mechta-Grigoriou"	"Fatima,,Mechta-Grigoriou"	"Fatima,,Mechta-Grigoriou"	"Fatima,,Mechta-Grigoriou"	"Fatima,,Mechta-Grigoriou"	"Fatima,,Mechta-Grigoriou"	"Fatima,,Mechta-Grigoriou"	"Fatima,,Mechta-Grigoriou"	"Fatima,,Mechta-Grigoriou"	"Fatima,,Mechta-Grigoriou"	"Fatima,,Mechta-Grigoriou"	"Fatima,,Mechta-Grigoriou"	"Fatima,,Mechta-Grigoriou"	"Fatima,,Mechta-Grigoriou"	"Fatima,,Mechta-Grigoriou"	"Fatima,,Mechta-Grigoriou"	"Fatima,,Mechta-Grigoriou"	"Fatima,,Mechta-Grigoriou"	"Fatima,,Mechta-Grigoriou"	"Fatima,,Mechta-Grigoriou"	"Fatima,,Mechta-Grigoriou"	"Fatima,,Mechta-Grigoriou"	"Fatima,,Mechta-Grigoriou"	"Fatima,,Mechta-Grigoriou"	"Fatima,,Mechta-Grigoriou"	"Fatima,,Mechta-Grigoriou"	"Fatima,,Mechta-Grigoriou"	"Fatima,,Mechta-Grigoriou"	"Fatima,,Mechta-Grigoriou"	"Fatima,,Mechta-Grigoriou"	"Fatima,,Mechta-Grigoriou"	"Fatima,,Mechta-Grigoriou"	"Fatima,,Mechta-Grigoriou"	"Fatima,,Mechta-Grigoriou"	"Fatima,,Mechta-Grigoriou"
!Sample_contact_email	"fatima.mechta-grigoriou@curie.fr"	"fatima.mechta-grigoriou@curie.fr"	"fatima.mechta-grigoriou@curie.fr"	"fatima.mechta-grigoriou@curie.fr"	"fatima.mechta-grigoriou@curie.fr"	"fatima.mechta-grigoriou@curie.fr"	"fatima.mechta-grigoriou@curie.fr"	"fatima.mechta-grigoriou@curie.fr"	"fatima.mechta-grigoriou@curie.fr"	"fatima.mechta-grigoriou@curie.fr"	"fatima.mechta-grigoriou@curie.fr"	"fatima.mechta-grigoriou@curie.fr"	"fatima.mechta-grigoriou@curie.fr"	"fatima.mechta-grigoriou@curie.fr"	"fatima.mechta-grigoriou@curie.fr"	"fatima.mechta-grigoriou@curie.fr"	"fatima.mechta-grigoriou@curie.fr"	"fatima.mechta-grigoriou@curie.fr"	"fatima.mechta-grigoriou@curie.fr"	"fatima.mechta-grigoriou@curie.fr"	"fatima.mechta-grigoriou@curie.fr"	"fatima.mechta-grigoriou@curie.fr"	"fatima.mechta-grigoriou@curie.fr"	"fatima.mechta-grigoriou@curie.fr"	"fatima.mechta-grigoriou@curie.fr"	"fatima.mechta-grigoriou@curie.fr"	"fatima.mechta-grigoriou@curie.fr"	"fatima.mechta-grigoriou@curie.fr"	"fatima.mechta-grigoriou@curie.fr"	"fatima.mechta-grigoriou@curie.fr"	"fatima.mechta-grigoriou@curie.fr"	"fatima.mechta-grigoriou@curie.fr"	"fatima.mechta-grigoriou@curie.fr"	"fatima.mechta-grigoriou@curie.fr"	"fatima.mechta-grigoriou@curie.fr"	"fatima.mechta-grigoriou@curie.fr"	"fatima.mechta-grigoriou@curie.fr"	"fatima.mechta-grigoriou@curie.fr"	"fatima.mechta-grigoriou@curie.fr"	"fatima.mechta-grigoriou@curie.fr"	"fatima.mechta-grigoriou@curie.fr"	"fatima.mechta-grigoriou@curie.fr"	"fatima.mechta-grigoriou@curie.fr"	"fatima.mechta-grigoriou@curie.fr"	"fatima.mechta-grigoriou@curie.fr"	"fatima.mechta-grigoriou@curie.fr"	"fatima.mechta-grigoriou@curie.fr"	"fatima.mechta-grigoriou@curie.fr"	"fatima.mechta-grigoriou@curie.fr"	"fatima.mechta-grigoriou@curie.fr"	"fatima.mechta-grigoriou@curie.fr"	"fatima.mechta-grigoriou@curie.fr"	"fatima.mechta-grigoriou@curie.fr"	"fatima.mechta-grigoriou@curie.fr"	"fatima.mechta-grigoriou@curie.fr"	"fatima.mechta-grigoriou@curie.fr"	"fatima.mechta-grigoriou@curie.fr"	"fatima.mechta-grigoriou@curie.fr"	"fatima.mechta-grigoriou@curie.fr"	"fatima.mechta-grigoriou@curie.fr"	"fatima.mechta-grigoriou@curie.fr"	"fatima.mechta-grigoriou@curie.fr"	"fatima.mechta-grigoriou@curie.fr"	"fatima.mechta-grigoriou@curie.fr"	"fatima.mechta-grigoriou@curie.fr"	"fatima.mechta-grigoriou@curie.fr"	"fatima.mechta-grigoriou@curie.fr"	"fatima.mechta-grigoriou@curie.fr"	"fatima.mechta-grigoriou@curie.fr"	"fatima.mechta-grigoriou@curie.fr"	"fatima.mechta-grigoriou@curie.fr"	"fatima.mechta-grigoriou@curie.fr"	"fatima.mechta-grigoriou@curie.fr"	"fatima.mechta-grigoriou@curie.fr"	"fatima.mechta-grigoriou@curie.fr"	"fatima.mechta-grigoriou@curie.fr"	"fatima.mechta-grigoriou@curie.fr"	"fatima.mechta-grigoriou@curie.fr"	"fatima.mechta-grigoriou@curie.fr"	"fatima.mechta-grigoriou@curie.fr"	"fatima.mechta-grigoriou@curie.fr"	"fatima.mechta-grigoriou@curie.fr"	"fatima.mechta-grigoriou@curie.fr"	"fatima.mechta-grigoriou@curie.fr"	"fatima.mechta-grigoriou@curie.fr"	"fatima.mechta-grigoriou@curie.fr"	"fatima.mechta-grigoriou@curie.fr"	"fatima.mechta-grigoriou@curie.fr"	"fatima.mechta-grigoriou@curie.fr"	"fatima.mechta-grigoriou@curie.fr"	"fatima.mechta-grigoriou@curie.fr"	"fatima.mechta-grigoriou@curie.fr"	"fatima.mechta-grigoriou@curie.fr"	"fatima.mechta-grigoriou@curie.fr"	"fatima.mechta-grigoriou@curie.fr"	"fatima.mechta-grigoriou@curie.fr"	"fatima.mechta-grigoriou@curie.fr"	"fatima.mechta-grigoriou@curie.fr"	"fatima.mechta-grigoriou@curie.fr"	"fatima.mechta-grigoriou@curie.fr"	"fatima.mechta-grigoriou@curie.fr"	"fatima.mechta-grigoriou@curie.fr"	"fatima.mechta-grigoriou@curie.fr"	"fatima.mechta-grigoriou@curie.fr"	"fatima.mechta-grigoriou@curie.fr"	"fatima.mechta-grigoriou@curie.fr"	"fatima.mechta-grigoriou@curie.fr"	"fatima.mechta-grigoriou@curie.fr"	"fatima.mechta-grigoriou@curie.fr"	"fatima.mechta-grigoriou@curie.fr"	"fatima.mechta-grigoriou@curie.fr"	"fatima.mechta-grigoriou@curie.fr"	"fatima.mechta-grigoriou@curie.fr"	"fatima.mechta-grigoriou@curie.fr"	"fatima.mechta-grigoriou@curie.fr"	"fatima.mechta-grigoriou@curie.fr"	"fatima.mechta-grigoriou@curie.fr"	"fatima.mechta-grigoriou@curie.fr"	"fatima.mechta-grigoriou@curie.fr"	"fatima.mechta-grigoriou@curie.fr"	"fatima.mechta-grigoriou@curie.fr"	"fatima.mechta-grigoriou@curie.fr"	"fatima.mechta-grigoriou@curie.fr"	"fatima.mechta-grigoriou@curie.fr"	"fatima.mechta-grigoriou@curie.fr"	"fatima.mechta-grigoriou@curie.fr"	"fatima.mechta-grigoriou@curie.fr"	"fatima.mechta-grigoriou@curie.fr"	"fatima.mechta-grigoriou@curie.fr"	"fatima.mechta-grigoriou@curie.fr"	"fatima.mechta-grigoriou@curie.fr"	"fatima.mechta-grigoriou@curie.fr"	"fatima.mechta-grigoriou@curie.fr"	"fatima.mechta-grigoriou@curie.fr"	"fatima.mechta-grigoriou@curie.fr"	"fatima.mechta-grigoriou@curie.fr"	"fatima.mechta-grigoriou@curie.fr"	"fatima.mechta-grigoriou@curie.fr"	"fatima.mechta-grigoriou@curie.fr"	"fatima.mechta-grigoriou@curie.fr"	"fatima.mechta-grigoriou@curie.fr"	"fatima.mechta-grigoriou@curie.fr"	"fatima.mechta-grigoriou@curie.fr"	"fatima.mechta-grigoriou@curie.fr"	"fatima.mechta-grigoriou@curie.fr"	"fatima.mechta-grigoriou@curie.fr"	"fatima.mechta-grigoriou@curie.fr"	"fatima.mechta-grigoriou@curie.fr"	"fatima.mechta-grigoriou@curie.fr"	"fatima.mechta-grigoriou@curie.fr"	"fatima.mechta-grigoriou@curie.fr"	"fatima.mechta-grigoriou@curie.fr"	"fatima.mechta-grigoriou@curie.fr"	"fatima.mechta-grigoriou@curie.fr"	"fatima.mechta-grigoriou@curie.fr"
!Sample_contact_phone	"+33156246653"	"+33156246653"	"+33156246653"	"+33156246653"	"+33156246653"	"+33156246653"	"+33156246653"	"+33156246653"	"+33156246653"	"+33156246653"	"+33156246653"	"+33156246653"	"+33156246653"	"+33156246653"	"+33156246653"	"+33156246653"	"+33156246653"	"+33156246653"	"+33156246653"	"+33156246653"	"+33156246653"	"+33156246653"	"+33156246653"	"+33156246653"	"+33156246653"	"+33156246653"	"+33156246653"	"+33156246653"	"+33156246653"	"+33156246653"	"+33156246653"	"+33156246653"	"+33156246653"	"+33156246653"	"+33156246653"	"+33156246653"	"+33156246653"	"+33156246653"	"+33156246653"	"+33156246653"	"+33156246653"	"+33156246653"	"+33156246653"	"+33156246653"	"+33156246653"	"+33156246653"	"+33156246653"	"+33156246653"	"+33156246653"	"+33156246653"	"+33156246653"	"+33156246653"	"+33156246653"	"+33156246653"	"+33156246653"	"+33156246653"	"+33156246653"	"+33156246653"	"+33156246653"	"+33156246653"	"+33156246653"	"+33156246653"	"+33156246653"	"+33156246653"	"+33156246653"	"+33156246653"	"+33156246653"	"+33156246653"	"+33156246653"	"+33156246653"	"+33156246653"	"+33156246653"	"+33156246653"	"+33156246653"	"+33156246653"	"+33156246653"	"+33156246653"	"+33156246653"	"+33156246653"	"+33156246653"	"+33156246653"	"+33156246653"	"+33156246653"	"+33156246653"	"+33156246653"	"+33156246653"	"+33156246653"	"+33156246653"	"+33156246653"	"+33156246653"	"+33156246653"	"+33156246653"	"+33156246653"	"+33156246653"	"+33156246653"	"+33156246653"	"+33156246653"	"+33156246653"	"+33156246653"	"+33156246653"	"+33156246653"	"+33156246653"	"+33156246653"	"+33156246653"	"+33156246653"	"+33156246653"	"+33156246653"	"+33156246653"	"+33156246653"	"+33156246653"	"+33156246653"	"+33156246653"	"+33156246653"	"+33156246653"	"+33156246653"	"+33156246653"	"+33156246653"	"+33156246653"	"+33156246653"	"+33156246653"	"+33156246653"	"+33156246653"	"+33156246653"	"+33156246653"	"+33156246653"	"+33156246653"	"+33156246653"	"+33156246653"	"+33156246653"	"+33156246653"	"+33156246653"	"+33156246653"	"+33156246653"	"+33156246653"	"+33156246653"	"+33156246653"	"+33156246653"	"+33156246653"	"+33156246653"	"+33156246653"	"+33156246653"	"+33156246653"	"+33156246653"	"+33156246653"	"+33156246653"	"+33156246653"	"+33156246653"	"+33156246653"	"+33156246653"	"+33156246653"	"+33156246653"	"+33156246653"	"+33156246653"	"+33156246653"	"+33156246653"
!Sample_contact_fax	"+33156246650"	"+33156246650"	"+33156246650"	"+33156246650"	"+33156246650"	"+33156246650"	"+33156246650"	"+33156246650"	"+33156246650"	"+33156246650"	"+33156246650"	"+33156246650"	"+33156246650"	"+33156246650"	"+33156246650"	"+33156246650"	"+33156246650"	"+33156246650"	"+33156246650"	"+33156246650"	"+33156246650"	"+33156246650"	"+33156246650"	"+33156246650"	"+33156246650"	"+33156246650"	"+33156246650"	"+33156246650"	"+33156246650"	"+33156246650"	"+33156246650"	"+33156246650"	"+33156246650"	"+33156246650"	"+33156246650"	"+33156246650"	"+33156246650"	"+33156246650"	"+33156246650"	"+33156246650"	"+33156246650"	"+33156246650"	"+33156246650"	"+33156246650"	"+33156246650"	"+33156246650"	"+33156246650"	"+33156246650"	"+33156246650"	"+33156246650"	"+33156246650"	"+33156246650"	"+33156246650"	"+33156246650"	"+33156246650"	"+33156246650"	"+33156246650"	"+33156246650"	"+33156246650"	"+33156246650"	"+33156246650"	"+33156246650"	"+33156246650"	"+33156246650"	"+33156246650"	"+33156246650"	"+33156246650"	"+33156246650"	"+33156246650"	"+33156246650"	"+33156246650"	"+33156246650"	"+33156246650"	"+33156246650"	"+33156246650"	"+33156246650"	"+33156246650"	"+33156246650"	"+33156246650"	"+33156246650"	"+33156246650"	"+33156246650"	"+33156246650"	"+33156246650"	"+33156246650"	"+33156246650"	"+33156246650"	"+33156246650"	"+33156246650"	"+33156246650"	"+33156246650"	"+33156246650"	"+33156246650"	"+33156246650"	"+33156246650"	"+33156246650"	"+33156246650"	"+33156246650"	"+33156246650"	"+33156246650"	"+33156246650"	"+33156246650"	"+33156246650"	"+33156246650"	"+33156246650"	"+33156246650"	"+33156246650"	"+33156246650"	"+33156246650"	"+33156246650"	"+33156246650"	"+33156246650"	"+33156246650"	"+33156246650"	"+33156246650"	"+33156246650"	"+33156246650"	"+33156246650"	"+33156246650"	"+33156246650"	"+33156246650"	"+33156246650"	"+33156246650"	"+33156246650"	"+33156246650"	"+33156246650"	"+33156246650"	"+33156246650"	"+33156246650"	"+33156246650"	"+33156246650"	"+33156246650"	"+33156246650"	"+33156246650"	"+33156246650"	"+33156246650"	"+33156246650"	"+33156246650"	"+33156246650"	"+33156246650"	"+33156246650"	"+33156246650"	"+33156246650"	"+33156246650"	"+33156246650"	"+33156246650"	"+33156246650"	"+33156246650"	"+33156246650"	"+33156246650"	"+33156246650"	"+33156246650"	"+33156246650"	"+33156246650"	"+33156246650"
!Sample_contact_laboratory	"""Stress and Cancer"" Lab."	"""Stress and Cancer"" Lab."	"""Stress and Cancer"" Lab."	"""Stress and Cancer"" Lab."	"""Stress and Cancer"" Lab."	"""Stress and Cancer"" Lab."	"""Stress and Cancer"" Lab."	"""Stress and Cancer"" Lab."	"""Stress and Cancer"" Lab."	"""Stress and Cancer"" Lab."	"""Stress and Cancer"" Lab."	"""Stress and Cancer"" Lab."	"""Stress and Cancer"" Lab."	"""Stress and Cancer"" Lab."	"""Stress and Cancer"" Lab."	"""Stress and Cancer"" Lab."	"""Stress and Cancer"" Lab."	"""Stress and Cancer"" Lab."	"""Stress and Cancer"" Lab."	"""Stress and Cancer"" Lab."	"""Stress and Cancer"" Lab."	"""Stress and Cancer"" Lab."	"""Stress and Cancer"" Lab."	"""Stress and Cancer"" Lab."	"""Stress and Cancer"" Lab."	"""Stress and Cancer"" Lab."	"""Stress and Cancer"" Lab."	"""Stress and Cancer"" Lab."	"""Stress and Cancer"" Lab."	"""Stress and Cancer"" Lab."	"""Stress and Cancer"" Lab."	"""Stress and Cancer"" Lab."	"""Stress and Cancer"" Lab."	"""Stress and Cancer"" Lab."	"""Stress and Cancer"" Lab."	"""Stress and Cancer"" Lab."	"""Stress and Cancer"" Lab."	"""Stress and Cancer"" Lab."	"""Stress and Cancer"" Lab."	"""Stress and Cancer"" Lab."	"""Stress and Cancer"" Lab."	"""Stress and Cancer"" Lab."	"""Stress and Cancer"" Lab."	"""Stress and Cancer"" Lab."	"""Stress and Cancer"" Lab."	"""Stress and Cancer"" Lab."	"""Stress and Cancer"" Lab."	"""Stress and Cancer"" Lab."	"""Stress and Cancer"" Lab."	"""Stress and Cancer"" Lab."	"""Stress and Cancer"" Lab."	"""Stress and Cancer"" Lab."	"""Stress and Cancer"" Lab."	"""Stress and Cancer"" Lab."	"""Stress and Cancer"" Lab."	"""Stress and Cancer"" Lab."	"""Stress and Cancer"" Lab."	"""Stress and Cancer"" Lab."	"""Stress and Cancer"" Lab."	"""Stress and Cancer"" Lab."	"""Stress and Cancer"" Lab."	"""Stress and Cancer"" Lab."	"""Stress and Cancer"" Lab."	"""Stress and Cancer"" Lab."	"""Stress and Cancer"" Lab."	"""Stress and Cancer"" Lab."	"""Stress and Cancer"" Lab."	"""Stress and Cancer"" Lab."	"""Stress and Cancer"" Lab."	"""Stress and Cancer"" Lab."	"""Stress and Cancer"" Lab."	"""Stress and Cancer"" Lab."	"""Stress and Cancer"" Lab."	"""Stress and Cancer"" Lab."	"""Stress and Cancer"" Lab."	"""Stress and Cancer"" Lab."	"""Stress and Cancer"" Lab."	"""Stress and Cancer"" Lab."	"""Stress and Cancer"" Lab."	"""Stress and Cancer"" Lab."	"""Stress and Cancer"" Lab."	"""Stress and Cancer"" Lab."	"""Stress and Cancer"" Lab."	"""Stress and Cancer"" Lab."	"""Stress and Cancer"" Lab."	"""Stress and Cancer"" Lab."	"""Stress and Cancer"" Lab."	"""Stress and Cancer"" Lab."	"""Stress and Cancer"" Lab."	"""Stress and Cancer"" Lab."	"""Stress and Cancer"" Lab."	"""Stress and Cancer"" Lab."	"""Stress and Cancer"" Lab."	"""Stress and Cancer"" Lab."	"""Stress and Cancer"" Lab."	"""Stress and Cancer"" Lab."	"""Stress and Cancer"" Lab."	"""Stress and Cancer"" Lab."	"""Stress and Cancer"" Lab."	"""Stress and Cancer"" Lab."	"""Stress and Cancer"" Lab."	"""Stress and Cancer"" Lab."	"""Stress and Cancer"" Lab."	"""Stress and Cancer"" Lab."	"""Stress and Cancer"" Lab."	"""Stress and Cancer"" Lab."	"""Stress and Cancer"" Lab."	"""Stress and Cancer"" Lab."	"""Stress and Cancer"" Lab."	"""Stress and Cancer"" Lab."	"""Stress and Cancer"" Lab."	"""Stress and Cancer"" Lab."	"""Stress and Cancer"" Lab."	"""Stress and Cancer"" Lab."	"""Stress and Cancer"" Lab."	"""Stress and Cancer"" Lab."	"""Stress and Cancer"" Lab."	"""Stress and Cancer"" Lab."	"""Stress and Cancer"" Lab."	"""Stress and Cancer"" Lab."	"""Stress and Cancer"" Lab."	"""Stress and Cancer"" Lab."	"""Stress and Cancer"" Lab."	"""Stress and Cancer"" Lab."	"""Stress and Cancer"" Lab."	"""Stress and Cancer"" Lab."	"""Stress and Cancer"" Lab."	"""Stress and Cancer"" Lab."	"""Stress and Cancer"" Lab."	"""Stress and Cancer"" Lab."	"""Stress and Cancer"" Lab."	"""Stress and Cancer"" Lab."	"""Stress and Cancer"" Lab."	"""Stress and Cancer"" Lab."	"""Stress and Cancer"" Lab."	"""Stress and Cancer"" Lab."	"""Stress and Cancer"" Lab."	"""Stress and Cancer"" Lab."	"""Stress and Cancer"" Lab."	"""Stress and Cancer"" Lab."	"""Stress and Cancer"" Lab."	"""Stress and Cancer"" Lab."	"""Stress and Cancer"" Lab."	"""Stress and Cancer"" Lab."	"""Stress and Cancer"" Lab."	"""Stress and Cancer"" Lab."	"""Stress and Cancer"" Lab."	"""Stress and Cancer"" Lab."	"""Stress and Cancer"" Lab."	"""Stress and Cancer"" Lab."	"""Stress and Cancer"" Lab."	"""Stress and Cancer"" Lab."	"""Stress and Cancer"" Lab."	"""Stress and Cancer"" Lab."	"""Stress and Cancer"" Lab."
!Sample_contact_department	"INSERM U830"	"INSERM U830"	"INSERM U830"	"INSERM U830"	"INSERM U830"	"INSERM U830"	"INSERM U830"	"INSERM U830"	"INSERM U830"	"INSERM U830"	"INSERM U830"	"INSERM U830"	"INSERM U830"	"INSERM U830"	"INSERM U830"	"INSERM U830"	"INSERM U830"	"INSERM U830"	"INSERM U830"	"INSERM U830"	"INSERM U830"	"INSERM U830"	"INSERM U830"	"INSERM U830"	"INSERM U830"	"INSERM U830"	"INSERM U830"	"INSERM U830"	"INSERM U830"	"INSERM U830"	"INSERM U830"	"INSERM U830"	"INSERM U830"	"INSERM U830"	"INSERM U830"	"INSERM U830"	"INSERM U830"	"INSERM U830"	"INSERM U830"	"INSERM U830"	"INSERM U830"	"INSERM U830"	"INSERM U830"	"INSERM U830"	"INSERM U830"	"INSERM U830"	"INSERM U830"	"INSERM U830"	"INSERM U830"	"INSERM U830"	"INSERM U830"	"INSERM U830"	"INSERM U830"	"INSERM U830"	"INSERM U830"	"INSERM U830"	"INSERM U830"	"INSERM U830"	"INSERM U830"	"INSERM U830"	"INSERM U830"	"INSERM U830"	"INSERM U830"	"INSERM U830"	"INSERM U830"	"INSERM U830"	"INSERM U830"	"INSERM U830"	"INSERM U830"	"INSERM U830"	"INSERM U830"	"INSERM U830"	"INSERM U830"	"INSERM U830"	"INSERM U830"	"INSERM U830"	"INSERM U830"	"INSERM U830"	"INSERM U830"	"INSERM U830"	"INSERM U830"	"INSERM U830"	"INSERM U830"	"INSERM U830"	"INSERM U830"	"INSERM U830"	"INSERM U830"	"INSERM U830"	"INSERM U830"	"INSERM U830"	"INSERM U830"	"INSERM U830"	"INSERM U830"	"INSERM U830"	"INSERM U830"	"INSERM U830"	"INSERM U830"	"INSERM U830"	"INSERM U830"	"INSERM U830"	"INSERM U830"	"INSERM U830"	"INSERM U830"	"INSERM U830"	"INSERM U830"	"INSERM U830"	"INSERM U830"	"INSERM U830"	"INSERM U830"	"INSERM U830"	"INSERM U830"	"INSERM U830"	"INSERM U830"	"INSERM U830"	"INSERM U830"	"INSERM U830"	"INSERM U830"	"INSERM U830"	"INSERM U830"	"INSERM U830"	"INSERM U830"	"INSERM U830"	"INSERM U830"	"INSERM U830"	"INSERM U830"	"INSERM U830"	"INSERM U830"	"INSERM U830"	"INSERM U830"	"INSERM U830"	"INSERM U830"	"INSERM U830"	"INSERM U830"	"INSERM U830"	"INSERM U830"	"INSERM U830"	"INSERM U830"	"INSERM U830"	"INSERM U830"	"INSERM U830"	"INSERM U830"	"INSERM U830"	"INSERM U830"	"INSERM U830"	"INSERM U830"	"INSERM U830"	"INSERM U830"	"INSERM U830"	"INSERM U830"	"INSERM U830"	"INSERM U830"	"INSERM U830"	"INSERM U830"	"INSERM U830"	"INSERM U830"
!Sample_contact_institute	"Institut Curie"	"Institut Curie"	"Institut Curie"	"Institut Curie"	"Institut Curie"	"Institut Curie"	"Institut Curie"	"Institut Curie"	"Institut Curie"	"Institut Curie"	"Institut Curie"	"Institut Curie"	"Institut Curie"	"Institut Curie"	"Institut Curie"	"Institut Curie"	"Institut Curie"	"Institut Curie"	"Institut Curie"	"Institut Curie"	"Institut Curie"	"Institut Curie"	"Institut Curie"	"Institut Curie"	"Institut Curie"	"Institut Curie"	"Institut Curie"	"Institut Curie"	"Institut Curie"	"Institut Curie"	"Institut Curie"	"Institut Curie"	"Institut Curie"	"Institut Curie"	"Institut Curie"	"Institut Curie"	"Institut Curie"	"Institut Curie"	"Institut Curie"	"Institut Curie"	"Institut Curie"	"Institut Curie"	"Institut Curie"	"Institut Curie"	"Institut Curie"	"Institut Curie"	"Institut Curie"	"Institut Curie"	"Institut Curie"	"Institut Curie"	"Institut Curie"	"Institut Curie"	"Institut Curie"	"Institut Curie"	"Institut Curie"	"Institut Curie"	"Institut Curie"	"Institut Curie"	"Institut Curie"	"Institut Curie"	"Institut Curie"	"Institut Curie"	"Institut Curie"	"Institut Curie"	"Institut Curie"	"Institut Curie"	"Institut Curie"	"Institut Curie"	"Institut Curie"	"Institut Curie"	"Institut Curie"	"Institut Curie"	"Institut Curie"	"Institut Curie"	"Institut Curie"	"Institut Curie"	"Institut Curie"	"Institut Curie"	"Institut Curie"	"Institut Curie"	"Institut Curie"	"Institut Curie"	"Institut Curie"	"Institut Curie"	"Institut Curie"	"Institut Curie"	"Institut Curie"	"Institut Curie"	"Institut Curie"	"Institut Curie"	"Institut Curie"	"Institut Curie"	"Institut Curie"	"Institut Curie"	"Institut Curie"	"Institut Curie"	"Institut Curie"	"Institut Curie"	"Institut Curie"	"Institut Curie"	"Institut Curie"	"Institut Curie"	"Institut Curie"	"Institut Curie"	"Institut Curie"	"Institut Curie"	"Institut Curie"	"Institut Curie"	"Institut Curie"	"Institut Curie"	"Institut Curie"	"Institut Curie"	"Institut Curie"	"Institut Curie"	"Institut Curie"	"Institut Curie"	"Institut Curie"	"Institut Curie"	"Institut Curie"	"Institut Curie"	"Institut Curie"	"Institut Curie"	"Institut Curie"	"Institut Curie"	"Institut Curie"	"Institut Curie"	"Institut Curie"	"Institut Curie"	"Institut Curie"	"Institut Curie"	"Institut Curie"	"Institut Curie"	"Institut Curie"	"Institut Curie"	"Institut Curie"	"Institut Curie"	"Institut Curie"	"Institut Curie"	"Institut Curie"	"Institut Curie"	"Institut Curie"	"Institut Curie"	"Institut Curie"	"Institut Curie"	"Institut Curie"	"Institut Curie"	"Institut Curie"	"Institut Curie"	"Institut Curie"	"Institut Curie"	"Institut Curie"	"Institut Curie"	"Institut Curie"	"Institut Curie"	"Institut Curie"
!Sample_contact_address	"26 rue d'Ulm"	"26 rue d'Ulm"	"26 rue d'Ulm"	"26 rue d'Ulm"	"26 rue d'Ulm"	"26 rue d'Ulm"	"26 rue d'Ulm"	"26 rue d'Ulm"	"26 rue d'Ulm"	"26 rue d'Ulm"	"26 rue d'Ulm"	"26 rue d'Ulm"	"26 rue d'Ulm"	"26 rue d'Ulm"	"26 rue d'Ulm"	"26 rue d'Ulm"	"26 rue d'Ulm"	"26 rue d'Ulm"	"26 rue d'Ulm"	"26 rue d'Ulm"	"26 rue d'Ulm"	"26 rue d'Ulm"	"26 rue d'Ulm"	"26 rue d'Ulm"	"26 rue d'Ulm"	"26 rue d'Ulm"	"26 rue d'Ulm"	"26 rue d'Ulm"	"26 rue d'Ulm"	"26 rue d'Ulm"	"26 rue d'Ulm"	"26 rue d'Ulm"	"26 rue d'Ulm"	"26 rue d'Ulm"	"26 rue d'Ulm"	"26 rue d'Ulm"	"26 rue d'Ulm"	"26 rue d'Ulm"	"26 rue d'Ulm"	"26 rue d'Ulm"	"26 rue d'Ulm"	"26 rue d'Ulm"	"26 rue d'Ulm"	"26 rue d'Ulm"	"26 rue d'Ulm"	"26 rue d'Ulm"	"26 rue d'Ulm"	"26 rue d'Ulm"	"26 rue d'Ulm"	"26 rue d'Ulm"	"26 rue d'Ulm"	"26 rue d'Ulm"	"26 rue d'Ulm"	"26 rue d'Ulm"	"26 rue d'Ulm"	"26 rue d'Ulm"	"26 rue d'Ulm"	"26 rue d'Ulm"	"26 rue d'Ulm"	"26 rue d'Ulm"	"26 rue d'Ulm"	"26 rue d'Ulm"	"26 rue d'Ulm"	"26 rue d'Ulm"	"26 rue d'Ulm"	"26 rue d'Ulm"	"26 rue d'Ulm"	"26 rue d'Ulm"	"26 rue d'Ulm"	"26 rue d'Ulm"	"26 rue d'Ulm"	"26 rue d'Ulm"	"26 rue d'Ulm"	"26 rue d'Ulm"	"26 rue d'Ulm"	"26 rue d'Ulm"	"26 rue d'Ulm"	"26 rue d'Ulm"	"26 rue d'Ulm"	"26 rue d'Ulm"	"26 rue d'Ulm"	"26 rue d'Ulm"	"26 rue d'Ulm"	"26 rue d'Ulm"	"26 rue d'Ulm"	"26 rue d'Ulm"	"26 rue d'Ulm"	"26 rue d'Ulm"	"26 rue d'Ulm"	"26 rue d'Ulm"	"26 rue d'Ulm"	"26 rue d'Ulm"	"26 rue d'Ulm"	"26 rue d'Ulm"	"26 rue d'Ulm"	"26 rue d'Ulm"	"26 rue d'Ulm"	"26 rue d'Ulm"	"26 rue d'Ulm"	"26 rue d'Ulm"	"26 rue d'Ulm"	"26 rue d'Ulm"	"26 rue d'Ulm"	"26 rue d'Ulm"	"26 rue d'Ulm"	"26 rue d'Ulm"	"26 rue d'Ulm"	"26 rue d'Ulm"	"26 rue d'Ulm"	"26 rue d'Ulm"	"26 rue d'Ulm"	"26 rue d'Ulm"	"26 rue d'Ulm"	"26 rue d'Ulm"	"26 rue d'Ulm"	"26 rue d'Ulm"	"26 rue d'Ulm"	"26 rue d'Ulm"	"26 rue d'Ulm"	"26 rue d'Ulm"	"26 rue d'Ulm"	"26 rue d'Ulm"	"26 rue d'Ulm"	"26 rue d'Ulm"	"26 rue d'Ulm"	"26 rue d'Ulm"	"26 rue d'Ulm"	"26 rue d'Ulm"	"26 rue d'Ulm"	"26 rue d'Ulm"	"26 rue d'Ulm"	"26 rue d'Ulm"	"26 rue d'Ulm"	"26 rue d'Ulm"	"26 rue d'Ulm"	"26 rue d'Ulm"	"26 rue d'Ulm"	"26 rue d'Ulm"	"26 rue d'Ulm"	"26 rue d'Ulm"	"26 rue d'Ulm"	"26 rue d'Ulm"	"26 rue d'Ulm"	"26 rue d'Ulm"	"26 rue d'Ulm"	"26 rue d'Ulm"	"26 rue d'Ulm"	"26 rue d'Ulm"	"26 rue d'Ulm"	"26 rue d'Ulm"	"26 rue d'Ulm"	"26 rue d'Ulm"	"26 rue d'Ulm"	"26 rue d'Ulm"	"26 rue d'Ulm"
!Sample_contact_city	"PARIS"	"PARIS"	"PARIS"	"PARIS"	"PARIS"	"PARIS"	"PARIS"	"PARIS"	"PARIS"	"PARIS"	"PARIS"	"PARIS"	"PARIS"	"PARIS"	"PARIS"	"PARIS"	"PARIS"	"PARIS"	"PARIS"	"PARIS"	"PARIS"	"PARIS"	"PARIS"	"PARIS"	"PARIS"	"PARIS"	"PARIS"	"PARIS"	"PARIS"	"PARIS"	"PARIS"	"PARIS"	"PARIS"	"PARIS"	"PARIS"	"PARIS"	"PARIS"	"PARIS"	"PARIS"	"PARIS"	"PARIS"	"PARIS"	"PARIS"	"PARIS"	"PARIS"	"PARIS"	"PARIS"	"PARIS"	"PARIS"	"PARIS"	"PARIS"	"PARIS"	"PARIS"	"PARIS"	"PARIS"	"PARIS"	"PARIS"	"PARIS"	"PARIS"	"PARIS"	"PARIS"	"PARIS"	"PARIS"	"PARIS"	"PARIS"	"PARIS"	"PARIS"	"PARIS"	"PARIS"	"PARIS"	"PARIS"	"PARIS"	"PARIS"	"PARIS"	"PARIS"	"PARIS"	"PARIS"	"PARIS"	"PARIS"	"PARIS"	"PARIS"	"PARIS"	"PARIS"	"PARIS"	"PARIS"	"PARIS"	"PARIS"	"PARIS"	"PARIS"	"PARIS"	"PARIS"	"PARIS"	"PARIS"	"PARIS"	"PARIS"	"PARIS"	"PARIS"	"PARIS"	"PARIS"	"PARIS"	"PARIS"	"PARIS"	"PARIS"	"PARIS"	"PARIS"	"PARIS"	"PARIS"	"PARIS"	"PARIS"	"PARIS"	"PARIS"	"PARIS"	"PARIS"	"PARIS"	"PARIS"	"PARIS"	"PARIS"	"PARIS"	"PARIS"	"PARIS"	"PARIS"	"PARIS"	"PARIS"	"PARIS"	"PARIS"	"PARIS"	"PARIS"	"PARIS"	"PARIS"	"PARIS"	"PARIS"	"PARIS"	"PARIS"	"PARIS"	"PARIS"	"PARIS"	"PARIS"	"PARIS"	"PARIS"	"PARIS"	"PARIS"	"PARIS"	"PARIS"	"PARIS"	"PARIS"	"PARIS"	"PARIS"	"PARIS"	"PARIS"	"PARIS"	"PARIS"	"PARIS"	"PARIS"	"PARIS"	"PARIS"
!Sample_contact_zip/postal_code	"75248"	"75248"	"75248"	"75248"	"75248"	"75248"	"75248"	"75248"	"75248"	"75248"	"75248"	"75248"	"75248"	"75248"	"75248"	"75248"	"75248"	"75248"	"75248"	"75248"	"75248"	"75248"	"75248"	"75248"	"75248"	"75248"	"75248"	"75248"	"75248"	"75248"	"75248"	"75248"	"75248"	"75248"	"75248"	"75248"	"75248"	"75248"	"75248"	"75248"	"75248"	"75248"	"75248"	"75248"	"75248"	"75248"	"75248"	"75248"	"75248"	"75248"	"75248"	"75248"	"75248"	"75248"	"75248"	"75248"	"75248"	"75248"	"75248"	"75248"	"75248"	"75248"	"75248"	"75248"	"75248"	"75248"	"75248"	"75248"	"75248"	"75248"	"75248"	"75248"	"75248"	"75248"	"75248"	"75248"	"75248"	"75248"	"75248"	"75248"	"75248"	"75248"	"75248"	"75248"	"75248"	"75248"	"75248"	"75248"	"75248"	"75248"	"75248"	"75248"	"75248"	"75248"	"75248"	"75248"	"75248"	"75248"	"75248"	"75248"	"75248"	"75248"	"75248"	"75248"	"75248"	"75248"	"75248"	"75248"	"75248"	"75248"	"75248"	"75248"	"75248"	"75248"	"75248"	"75248"	"75248"	"75248"	"75248"	"75248"	"75248"	"75248"	"75248"	"75248"	"75248"	"75248"	"75248"	"75248"	"75248"	"75248"	"75248"	"75248"	"75248"	"75248"	"75248"	"75248"	"75248"	"75248"	"75248"	"75248"	"75248"	"75248"	"75248"	"75248"	"75248"	"75248"	"75248"	"75248"	"75248"	"75248"	"75248"	"75248"	"75248"	"75248"	"75248"
!Sample_contact_country	"France"	"France"	"France"	"France"	"France"	"France"	"France"	"France"	"France"	"France"	"France"	"France"	"France"	"France"	"France"	"France"	"France"	"France"	"France"	"France"	"France"	"France"	"France"	"France"	"France"	"France"	"France"	"France"	"France"	"France"	"France"	"France"	"France"	"France"	"France"	"France"	"France"	"France"	"France"	"France"	"France"	"France"	"France"	"France"	"France"	"France"	"France"	"France"	"France"	"France"	"France"	"France"	"France"	"France"	"France"	"France"	"France"	"France"	"France"	"France"	"France"	"France"	"France"	"France"	"France"	"France"	"France"	"France"	"France"	"France"	"France"	"France"	"France"	"France"	"France"	"France"	"France"	"France"	"France"	"France"	"France"	"France"	"France"	"France"	"France"	"France"	"France"	"France"	"France"	"France"	"France"	"France"	"France"	"France"	"France"	"France"	"France"	"France"	"France"	"France"	"France"	"France"	"France"	"France"	"France"	"France"	"France"	"France"	"France"	"France"	"France"	"France"	"France"	"France"	"France"	"France"	"France"	"France"	"France"	"France"	"France"	"France"	"France"	"France"	"France"	"France"	"France"	"France"	"France"	"France"	"France"	"France"	"France"	"France"	"France"	"France"	"France"	"France"	"France"	"France"	"France"	"France"	"France"	"France"	"France"	"France"	"France"	"France"	"France"	"France"	"France"	"France"	"France"	"France"	"France"
!Sample_supplementary_file	"ftp://ftp.ncbi.nlm.nih.gov/geo/samples/GSM1116nnn/GSM1116084/suppl/GSM1116084_BC04_ARN0001_s1h1s1_U133p2.CEL.gz"	"ftp://ftp.ncbi.nlm.nih.gov/geo/samples/GSM1116nnn/GSM1116085/suppl/GSM1116085_BC04_ARN0002_s1h1s1_U133p2.CEL.gz"	"ftp://ftp.ncbi.nlm.nih.gov/geo/samples/GSM1116nnn/GSM1116086/suppl/GSM1116086_BC04_ARN0003_s1h1s1_U133p2.CEL.gz"	"ftp://ftp.ncbi.nlm.nih.gov/geo/samples/GSM1116nnn/GSM1116087/suppl/GSM1116087_BC04_ARN0004_s1h1s1_U133p2.CEL.gz"	"ftp://ftp.ncbi.nlm.nih.gov/geo/samples/GSM1116nnn/GSM1116088/suppl/GSM1116088_BC04_ARN0005_s1h1s1_U133p2.CEL.gz"	"ftp://ftp.ncbi.nlm.nih.gov/geo/samples/GSM1116nnn/GSM1116089/suppl/GSM1116089_BC04_ARN0006_s1h1s1_U133p2.CEL.gz"	"ftp://ftp.ncbi.nlm.nih.gov/geo/samples/GSM1116nnn/GSM1116090/suppl/GSM1116090_BC04_ARN0007_s1h1s1_U133p2.CEL.gz"	"ftp://ftp.ncbi.nlm.nih.gov/geo/samples/GSM1116nnn/GSM1116091/suppl/GSM1116091_BC04_ARN0008_s1h1s1_U133p2.CEL.gz"	"ftp://ftp.ncbi.nlm.nih.gov/geo/samples/GSM1116nnn/GSM1116092/suppl/GSM1116092_BC04_ARN0009_s1h1s1_U133p2.CEL.gz"	"ftp://ftp.ncbi.nlm.nih.gov/geo/samples/GSM1116nnn/GSM1116093/suppl/GSM1116093_BC04_ARN0010_s1h1s1_U133p2.CEL.gz"	"ftp://ftp.ncbi.nlm.nih.gov/geo/samples/GSM1116nnn/GSM1116094/suppl/GSM1116094_BC04_ARN0011_s1h1s1_U133p2.CEL.gz"	"ftp://ftp.ncbi.nlm.nih.gov/geo/samples/GSM1116nnn/GSM1116095/suppl/GSM1116095_BC04_ARN0013_s1h1s1_U133p2.CEL.gz"	"ftp://ftp.ncbi.nlm.nih.gov/geo/samples/GSM1116nnn/GSM1116096/suppl/GSM1116096_BC04_ARN0014_s1h1s1_U133p2.CEL.gz"	"ftp://ftp.ncbi.nlm.nih.gov/geo/samples/GSM1116nnn/GSM1116097/suppl/GSM1116097_BC04_ARN0015_s1h1s1_U133p2.CEL.gz"	"ftp://ftp.ncbi.nlm.nih.gov/geo/samples/GSM1116nnn/GSM1116098/suppl/GSM1116098_BC04_ARN0016_s1h1s1_U133p2.CEL.gz"	"ftp://ftp.ncbi.nlm.nih.gov/geo/samples/GSM1116nnn/GSM1116099/suppl/GSM1116099_BC04_ARN0017_s1h1s1_U133p2.CEL.gz"	"ftp://ftp.ncbi.nlm.nih.gov/geo/samples/GSM1116nnn/GSM1116100/suppl/GSM1116100_BC04_ARN0018_s1h1s1_U133p2.CEL.gz"	"ftp://ftp.ncbi.nlm.nih.gov/geo/samples/GSM1116nnn/GSM1116101/suppl/GSM1116101_BC04_ARN0019_s1h1s1_U133p2.CEL.gz"	"ftp://ftp.ncbi.nlm.nih.gov/geo/samples/GSM1116nnn/GSM1116102/suppl/GSM1116102_BC04_ARN0020_s1h1s1_U133p2.CEL.gz"	"ftp://ftp.ncbi.nlm.nih.gov/geo/samples/GSM1116nnn/GSM1116103/suppl/GSM1116103_BC04_ARN0021_s1h1s1_U133p2.CEL.gz"	"ftp://ftp.ncbi.nlm.nih.gov/geo/samples/GSM1116nnn/GSM1116104/suppl/GSM1116104_BC04_ARN0022_s1h1s1_U133p2.CEL.gz"	"ftp://ftp.ncbi.nlm.nih.gov/geo/samples/GSM1116nnn/GSM1116105/suppl/GSM1116105_BC04_ARN0023_s1h1s1_U133p2.CEL.gz"	"ftp://ftp.ncbi.nlm.nih.gov/geo/samples/GSM1116nnn/GSM1116106/suppl/GSM1116106_BC04_ARN0025_s1h1s1_U133p2.CEL.gz"	"ftp://ftp.ncbi.nlm.nih.gov/geo/samples/GSM1116nnn/GSM1116107/suppl/GSM1116107_BC04_ARN0026_s1h1s1_U133p2.CEL.gz"	"ftp://ftp.ncbi.nlm.nih.gov/geo/samples/GSM1116nnn/GSM1116108/suppl/GSM1116108_BC04_ARN0027_s1h1s1_U133p2.CEL.gz"	"ftp://ftp.ncbi.nlm.nih.gov/geo/samples/GSM1116nnn/GSM1116109/suppl/GSM1116109_BC04_ARN0028_s1h1s1_U133p2.CEL.gz"	"ftp://ftp.ncbi.nlm.nih.gov/geo/samples/GSM1116nnn/GSM1116110/suppl/GSM1116110_BC04_ARN0029_s1h1s1_U133p2.CEL.gz"	"ftp://ftp.ncbi.nlm.nih.gov/geo/samples/GSM1116nnn/GSM1116111/suppl/GSM1116111_BC04_ARN0030_s1h1s1_U133p2.CEL.gz"	"ftp://ftp.ncbi.nlm.nih.gov/geo/samples/GSM1116nnn/GSM1116112/suppl/GSM1116112_BC04_ARN0031_s1h1s1_U133p2.CEL.gz"	"ftp://ftp.ncbi.nlm.nih.gov/geo/samples/GSM1116nnn/GSM1116113/suppl/GSM1116113_BC04_ARN0032_s2h1s1_U133p2.CEL.gz"	"ftp://ftp.ncbi.nlm.nih.gov/geo/samples/GSM1116nnn/GSM1116114/suppl/GSM1116114_BC04_ARN0033_s2h2s1_U133p2.CEL.gz"	"ftp://ftp.ncbi.nlm.nih.gov/geo/samples/GSM1116nnn/GSM1116115/suppl/GSM1116115_BC04_ARN0034_s2h1s1_U133p2.CEL.gz"	"ftp://ftp.ncbi.nlm.nih.gov/geo/samples/GSM1116nnn/GSM1116116/suppl/GSM1116116_BC04_ARN0035_s1h1s1_U133p2.CEL.gz"	"ftp://ftp.ncbi.nlm.nih.gov/geo/samples/GSM1116nnn/GSM1116117/suppl/GSM1116117_BC04_ARN0036_s1h1s1_U133p2.CEL.gz"	"ftp://ftp.ncbi.nlm.nih.gov/geo/samples/GSM1116nnn/GSM1116118/suppl/GSM1116118_BC04_ARN0037_s1h1s1_U133p2.CEL.gz"	"ftp://ftp.ncbi.nlm.nih.gov/geo/samples/GSM1116nnn/GSM1116119/suppl/GSM1116119_BC04_ARN0038_s1h1s1_U133p2.CEL.gz"	"ftp://ftp.ncbi.nlm.nih.gov/geo/samples/GSM1116nnn/GSM1116120/suppl/GSM1116120_BC04_ARN0039_s1h1s1_U133p2.CEL.gz"	"ftp://ftp.ncbi.nlm.nih.gov/geo/samples/GSM1116nnn/GSM1116121/suppl/GSM1116121_BC04_ARN0040_s1h1s1_U133p2.CEL.gz"	"ftp://ftp.ncbi.nlm.nih.gov/geo/samples/GSM1116nnn/GSM1116122/suppl/GSM1116122_BC04_ARN0041_s1h1s1_U133p2.CEL.gz"	"ftp://ftp.ncbi.nlm.nih.gov/geo/samples/GSM1116nnn/GSM1116123/suppl/GSM1116123_BC04_ARN0042_s1h1s1_U133p2.CEL.gz"	"ftp://ftp.ncbi.nlm.nih.gov/geo/samples/GSM1116nnn/GSM1116124/suppl/GSM1116124_BC04_ARN0043_s1h1s1_U133p2.CEL.gz"	"ftp://ftp.ncbi.nlm.nih.gov/geo/samples/GSM1116nnn/GSM1116125/suppl/GSM1116125_BC04_ARN0044_s2h1s1_U133p2.CEL.gz"	"ftp://ftp.ncbi.nlm.nih.gov/geo/samples/GSM1116nnn/GSM1116126/suppl/GSM1116126_BC04_ARN0045_s1h1s1_U133p2.CEL.gz"	"ftp://ftp.ncbi.nlm.nih.gov/geo/samples/GSM1116nnn/GSM1116127/suppl/GSM1116127_BC04_ARN0046_s1h1s1_U133p2.CEL.gz"	"ftp://ftp.ncbi.nlm.nih.gov/geo/samples/GSM1116nnn/GSM1116128/suppl/GSM1116128_BC04_ARN0047_s2h1s1_U133p2.CEL.gz"	"ftp://ftp.ncbi.nlm.nih.gov/geo/samples/GSM1116nnn/GSM1116129/suppl/GSM1116129_BC04_ARN0048_s2h2s1_U133p2.CEL.gz"	"ftp://ftp.ncbi.nlm.nih.gov/geo/samples/GSM1116nnn/GSM1116130/suppl/GSM1116130_BC04_ARN0049_s1h1s1_U133p2.CEL.gz"	"ftp://ftp.ncbi.nlm.nih.gov/geo/samples/GSM1116nnn/GSM1116131/suppl/GSM1116131_BC04_ARN0050_s1h1s1_U133p2.CEL.gz"	"ftp://ftp.ncbi.nlm.nih.gov/geo/samples/GSM1116nnn/GSM1116132/suppl/GSM1116132_BC04_ARN0051_s4h1s1_U133p2.CEL.gz"	"ftp://ftp.ncbi.nlm.nih.gov/geo/samples/GSM1116nnn/GSM1116133/suppl/GSM1116133_BC04_ARN0052_s1h1s1_U133p2.CEL.gz"	"ftp://ftp.ncbi.nlm.nih.gov/geo/samples/GSM1116nnn/GSM1116134/suppl/GSM1116134_BC04_ARN0053_s1h1s1_U133p2.CEL.gz"	"ftp://ftp.ncbi.nlm.nih.gov/geo/samples/GSM1116nnn/GSM1116135/suppl/GSM1116135_BC04_ARN0054_s1h1s1_U133p2.CEL.gz"	"ftp://ftp.ncbi.nlm.nih.gov/geo/samples/GSM1116nnn/GSM1116136/suppl/GSM1116136_BC04_ARN0055_s1h1s1_U133p2.CEL.gz"	"ftp://ftp.ncbi.nlm.nih.gov/geo/samples/GSM1116nnn/GSM1116137/suppl/GSM1116137_BC04_ARN0056_s1h1s1_U133p2.CEL.gz"	"ftp://ftp.ncbi.nlm.nih.gov/geo/samples/GSM1116nnn/GSM1116138/suppl/GSM1116138_BC04_ARN0057_s1h1s1_U133p2.CEL.gz"	"ftp://ftp.ncbi.nlm.nih.gov/geo/samples/GSM1116nnn/GSM1116139/suppl/GSM1116139_BC04_ARN0058_s1h1s1_U133p2.CEL.gz"	"ftp://ftp.ncbi.nlm.nih.gov/geo/samples/GSM1116nnn/GSM1116140/suppl/GSM1116140_BC04_ARN0059_s1h1s1_U133p2.CEL.gz"	"ftp://ftp.ncbi.nlm.nih.gov/geo/samples/GSM1116nnn/GSM1116141/suppl/GSM1116141_BC04_ARN0061_s2h1s1_U133p2.CEL.gz"	"ftp://ftp.ncbi.nlm.nih.gov/geo/samples/GSM1116nnn/GSM1116142/suppl/GSM1116142_BC04_ARN0062_s1h1s1_U133p2.CEL.gz"	"ftp://ftp.ncbi.nlm.nih.gov/geo/samples/GSM1116nnn/GSM1116143/suppl/GSM1116143_BC04_ARN0063_s1h1s1_U133p2.CEL.gz"	"ftp://ftp.ncbi.nlm.nih.gov/geo/samples/GSM1116nnn/GSM1116144/suppl/GSM1116144_BC04_ARN0064_s1h1s1_U133p2.CEL.gz"	"ftp://ftp.ncbi.nlm.nih.gov/geo/samples/GSM1116nnn/GSM1116145/suppl/GSM1116145_BC04_ARN0065_s1h1s1_U133p2.CEL.gz"	"ftp://ftp.ncbi.nlm.nih.gov/geo/samples/GSM1116nnn/GSM1116146/suppl/GSM1116146_BC04_ARN0066_s1h1s1_U133p2.CEL.gz"	"ftp://ftp.ncbi.nlm.nih.gov/geo/samples/GSM1116nnn/GSM1116147/suppl/GSM1116147_BC04_ARN0067_s1h1s1_U133p2.CEL.gz"	"ftp://ftp.ncbi.nlm.nih.gov/geo/samples/GSM1116nnn/GSM1116148/suppl/GSM1116148_BC04_ARN0068_s1h1s1_U133p2.CEL.gz"	"ftp://ftp.ncbi.nlm.nih.gov/geo/samples/GSM1116nnn/GSM1116149/suppl/GSM1116149_BC04_ARN0069_s1h1s1_U133p2.CEL.gz"	"ftp://ftp.ncbi.nlm.nih.gov/geo/samples/GSM1116nnn/GSM1116150/suppl/GSM1116150_BC04_ARN0070_s1h1s1_U133p2.CEL.gz"	"ftp://ftp.ncbi.nlm.nih.gov/geo/samples/GSM1116nnn/GSM1116151/suppl/GSM1116151_BC04_ARN0071_s2h1s1_U133p2.CEL.gz"	"ftp://ftp.ncbi.nlm.nih.gov/geo/samples/GSM1116nnn/GSM1116152/suppl/GSM1116152_BC04_ARN0072_s1h1s1_U133p2.CEL.gz"	"ftp://ftp.ncbi.nlm.nih.gov/geo/samples/GSM1116nnn/GSM1116153/suppl/GSM1116153_BC04_ARN0073_s1h1s1_U133p2.CEL.gz"	"ftp://ftp.ncbi.nlm.nih.gov/geo/samples/GSM1116nnn/GSM1116154/suppl/GSM1116154_BC04_ARN0074_s1h1s1_U133p2.CEL.gz"	"ftp://ftp.ncbi.nlm.nih.gov/geo/samples/GSM1116nnn/GSM1116155/suppl/GSM1116155_BC16_ARN0001_s1h1s1_U133p2.CEL.gz"	"ftp://ftp.ncbi.nlm.nih.gov/geo/samples/GSM1116nnn/GSM1116156/suppl/GSM1116156_BC16_ARN0002_s1h1s1_U133p2.CEL.gz"	"ftp://ftp.ncbi.nlm.nih.gov/geo/samples/GSM1116nnn/GSM1116157/suppl/GSM1116157_BC16_ARN0003_s1h1s1_U133p2.CEL.gz"	"ftp://ftp.ncbi.nlm.nih.gov/geo/samples/GSM1116nnn/GSM1116158/suppl/GSM1116158_BC16_ARN0004_s1h1s1_U133p2.CEL.gz"	"ftp://ftp.ncbi.nlm.nih.gov/geo/samples/GSM1116nnn/GSM1116159/suppl/GSM1116159_BC16_ARN0005_s1h1s1_U133p2.CEL.gz"	"ftp://ftp.ncbi.nlm.nih.gov/geo/samples/GSM1116nnn/GSM1116160/suppl/GSM1116160_BC16_ARN0006_s1h1s1_U133p2.CEL.gz"	"ftp://ftp.ncbi.nlm.nih.gov/geo/samples/GSM1116nnn/GSM1116161/suppl/GSM1116161_BC16_ARN0007_s1h1s1_U133p2.CEL.gz"	"ftp://ftp.ncbi.nlm.nih.gov/geo/samples/GSM1116nnn/GSM1116162/suppl/GSM1116162_BC16_ARN0008_s1h1s1_U133p2.CEL.gz"	"ftp://ftp.ncbi.nlm.nih.gov/geo/samples/GSM1116nnn/GSM1116163/suppl/GSM1116163_BC16_ARN0009_s1h1s1_U133p2.CEL.gz"	"ftp://ftp.ncbi.nlm.nih.gov/geo/samples/GSM1116nnn/GSM1116164/suppl/GSM1116164_BC16_ARN0010_s1h1s1_U133p2.CEL.gz"	"ftp://ftp.ncbi.nlm.nih.gov/geo/samples/GSM1116nnn/GSM1116165/suppl/GSM1116165_BC16_ARN0011_s1h1s1_U133p2.CEL.gz"	"ftp://ftp.ncbi.nlm.nih.gov/geo/samples/GSM1116nnn/GSM1116166/suppl/GSM1116166_BC16_ARN0012_s1h1s1_U133p2.CEL.gz"	"ftp://ftp.ncbi.nlm.nih.gov/geo/samples/GSM1116nnn/GSM1116167/suppl/GSM1116167_BC16_ARN0014_s1h1s1_U133p2.CEL.gz"	"ftp://ftp.ncbi.nlm.nih.gov/geo/samples/GSM1116nnn/GSM1116168/suppl/GSM1116168_BC16_ARN0015_s1h1s1_U133p2.CEL.gz"	"ftp://ftp.ncbi.nlm.nih.gov/geo/samples/GSM1116nnn/GSM1116169/suppl/GSM1116169_BC16_ARN0018_s1h1s1_U133p2.CEL.gz"	"ftp://ftp.ncbi.nlm.nih.gov/geo/samples/GSM1116nnn/GSM1116170/suppl/GSM1116170_BC16_ARN0019_s1h1s1_U133p2.CEL.gz"	"ftp://ftp.ncbi.nlm.nih.gov/geo/samples/GSM1116nnn/GSM1116171/suppl/GSM1116171_BC16_ARN0020_s1h1s1_U133p2.CEL.gz"	"ftp://ftp.ncbi.nlm.nih.gov/geo/samples/GSM1116nnn/GSM1116172/suppl/GSM1116172_BC16_ARN0024_s1h1s1_U133p2.CEL.gz"	"ftp://ftp.ncbi.nlm.nih.gov/geo/samples/GSM1116nnn/GSM1116173/suppl/GSM1116173_BC16_ARN0025_s1h1s1_U133p2.CEL.gz"	"ftp://ftp.ncbi.nlm.nih.gov/geo/samples/GSM1116nnn/GSM1116174/suppl/GSM1116174_BC16_ARN0026_s1h1s1_U133p2.CEL.gz"	"ftp://ftp.ncbi.nlm.nih.gov/geo/samples/GSM1116nnn/GSM1116175/suppl/GSM1116175_BC16_ARN0027_s1h1s1_U133p2.CEL.gz"	"ftp://ftp.ncbi.nlm.nih.gov/geo/samples/GSM1116nnn/GSM1116176/suppl/GSM1116176_BC16_ARN0028_s1h1s1_U133p2.CEL.gz"	"ftp://ftp.ncbi.nlm.nih.gov/geo/samples/GSM1116nnn/GSM1116177/suppl/GSM1116177_BC16_ARN0029_s1h1s1_U133p2.CEL.gz"	"ftp://ftp.ncbi.nlm.nih.gov/geo/samples/GSM1116nnn/GSM1116178/suppl/GSM1116178_BC16_ARN0030_s1h1s1_U133p2.CEL.gz"	"ftp://ftp.ncbi.nlm.nih.gov/geo/samples/GSM1116nnn/GSM1116179/suppl/GSM1116179_BC16_ARN0033_s1h1s1_U133p2.CEL.gz"	"ftp://ftp.ncbi.nlm.nih.gov/geo/samples/GSM1116nnn/GSM1116180/suppl/GSM1116180_BC16_ARN0036_s1h1s1_U133p2.CEL.gz"	"ftp://ftp.ncbi.nlm.nih.gov/geo/samples/GSM1116nnn/GSM1116181/suppl/GSM1116181_BC16_ARN0037_s1h1s1_U133p2.CEL.gz"	"ftp://ftp.ncbi.nlm.nih.gov/geo/samples/GSM1116nnn/GSM1116182/suppl/GSM1116182_BC16_ARN0040_s1h1s1_U133p2.CEL.gz"	"ftp://ftp.ncbi.nlm.nih.gov/geo/samples/GSM1116nnn/GSM1116183/suppl/GSM1116183_BC16_ARN0041_s1h1s1_U133p2.CEL.gz"	"ftp://ftp.ncbi.nlm.nih.gov/geo/samples/GSM1116nnn/GSM1116184/suppl/GSM1116184_BC16_ARN0045_s1h1s1_U133p2.CEL.gz"	"ftp://ftp.ncbi.nlm.nih.gov/geo/samples/GSM1116nnn/GSM1116185/suppl/GSM1116185_BC16_ARN0046_s1h1s1_U133p2.CEL.gz"	"ftp://ftp.ncbi.nlm.nih.gov/geo/samples/GSM1116nnn/GSM1116186/suppl/GSM1116186_BC16_ARN0048_s1h1s1_U133p2.CEL.gz"	"ftp://ftp.ncbi.nlm.nih.gov/geo/samples/GSM1116nnn/GSM1116187/suppl/GSM1116187_BC16_ARN0051_s1h1s1_U133p2.CEL.gz"	"ftp://ftp.ncbi.nlm.nih.gov/geo/samples/GSM1116nnn/GSM1116188/suppl/GSM1116188_BC16_ARN0053_s1h1s1_U133p2.CEL.gz"	"ftp://ftp.ncbi.nlm.nih.gov/geo/samples/GSM1116nnn/GSM1116189/suppl/GSM1116189_BC16_ARN0054_s1h1s1_U133p2.CEL.gz"	"ftp://ftp.ncbi.nlm.nih.gov/geo/samples/GSM1116nnn/GSM1116190/suppl/GSM1116190_BC16_ARN0057_s1h1s1_U133p2.CEL.gz"	"ftp://ftp.ncbi.nlm.nih.gov/geo/samples/GSM1116nnn/GSM1116191/suppl/GSM1116191_BC16_ARN0058_s1h1s1_U133p2.CEL.gz"	"ftp://ftp.ncbi.nlm.nih.gov/geo/samples/GSM1116nnn/GSM1116192/suppl/GSM1116192_BC16_ARN0059_s1h1s1_U133p2.CEL.gz"	"ftp://ftp.ncbi.nlm.nih.gov/geo/samples/GSM1116nnn/GSM1116193/suppl/GSM1116193_BC16_ARN0060_s1h1s1_U133p2.CEL.gz"	"ftp://ftp.ncbi.nlm.nih.gov/geo/samples/GSM1116nnn/GSM1116194/suppl/GSM1116194_BC16_ARN0064_s1h1s1_U133p2.CEL.gz"	"ftp://ftp.ncbi.nlm.nih.gov/geo/samples/GSM1116nnn/GSM1116195/suppl/GSM1116195_BC16_ARN0065_s1h1s1_U133p2.CEL.gz"	"ftp://ftp.ncbi.nlm.nih.gov/geo/samples/GSM1116nnn/GSM1116196/suppl/GSM1116196_BC16_ARN0066_s1h1s1_U133p2.CEL.gz"	"ftp://ftp.ncbi.nlm.nih.gov/geo/samples/GSM1116nnn/GSM1116197/suppl/GSM1116197_BC16_ARN0067_s1h1s1_U133p2.CEL.gz"	"ftp://ftp.ncbi.nlm.nih.gov/geo/samples/GSM1116nnn/GSM1116198/suppl/GSM1116198_BC16_ARN0068_s1h1s1_U133p2.CEL.gz"	"ftp://ftp.ncbi.nlm.nih.gov/geo/samples/GSM1116nnn/GSM1116199/suppl/GSM1116199_BC16_ARN0071_s1h1s1_U133p2.CEL.gz"	"ftp://ftp.ncbi.nlm.nih.gov/geo/samples/GSM1116nnn/GSM1116200/suppl/GSM1116200_BC16_ARN0072_s1h1s1_U133p2.CEL.gz"	"ftp://ftp.ncbi.nlm.nih.gov/geo/samples/GSM1116nnn/GSM1116201/suppl/GSM1116201_BC16_ARN0074_s1h1s1_U133p2.CEL.gz"	"ftp://ftp.ncbi.nlm.nih.gov/geo/samples/GSM1116nnn/GSM1116202/suppl/GSM1116202_BC16_ARN0075_s1h1s1_U133p2.CEL.gz"	"ftp://ftp.ncbi.nlm.nih.gov/geo/samples/GSM1116nnn/GSM1116203/suppl/GSM1116203_BC16_ARN0078_s1h1s1_U133p2.CEL.gz"	"ftp://ftp.ncbi.nlm.nih.gov/geo/samples/GSM1116nnn/GSM1116204/suppl/GSM1116204_BC16_ARN0079_s1h1s1_U133p2.CEL.gz"	"ftp://ftp.ncbi.nlm.nih.gov/geo/samples/GSM1116nnn/GSM1116205/suppl/GSM1116205_BC16_ARN0080_s1h1s1_U133p2.CEL.gz"	"ftp://ftp.ncbi.nlm.nih.gov/geo/samples/GSM1116nnn/GSM1116206/suppl/GSM1116206_BC16_ARN0082_s1h1s1_U133p2.CEL.gz"	"ftp://ftp.ncbi.nlm.nih.gov/geo/samples/GSM1116nnn/GSM1116207/suppl/GSM1116207_BC16_ARN0083_s1h1s1_U133p2.CEL.gz"	"ftp://ftp.ncbi.nlm.nih.gov/geo/samples/GSM1116nnn/GSM1116208/suppl/GSM1116208_BC16_ARN0085_s1h1s1_U133p2.CEL.gz"	"ftp://ftp.ncbi.nlm.nih.gov/geo/samples/GSM1116nnn/GSM1116209/suppl/GSM1116209_BC16_ARN0086_s1h1s1_U133p2.CEL.gz"	"ftp://ftp.ncbi.nlm.nih.gov/geo/samples/GSM1116nnn/GSM1116210/suppl/GSM1116210_BC16_ARN0087_s1h1s1_U133p2.CEL.gz"	"ftp://ftp.ncbi.nlm.nih.gov/geo/samples/GSM1116nnn/GSM1116211/suppl/GSM1116211_BC16_ARN0088_s1h1s1_U133p2.CEL.gz"	"ftp://ftp.ncbi.nlm.nih.gov/geo/samples/GSM1116nnn/GSM1116212/suppl/GSM1116212_BC16_ARN0089_s1h1s1_U133p2.CEL.gz"	"ftp://ftp.ncbi.nlm.nih.gov/geo/samples/GSM1116nnn/GSM1116213/suppl/GSM1116213_BC16_ARN0092_s1h1s1_U133p2.CEL.gz"	"ftp://ftp.ncbi.nlm.nih.gov/geo/samples/GSM1116nnn/GSM1116214/suppl/GSM1116214_BC16_ARN0093_s1h1s1_U133p2.CEL.gz"	"ftp://ftp.ncbi.nlm.nih.gov/geo/samples/GSM1116nnn/GSM1116215/suppl/GSM1116215_BC16_ARN0094_s1h1s1_U133p2.CEL.gz"	"ftp://ftp.ncbi.nlm.nih.gov/geo/samples/GSM1116nnn/GSM1116216/suppl/GSM1116216_BC16_ARN0098_s1h1s1_U133p2.CEL.gz"	"ftp://ftp.ncbi.nlm.nih.gov/geo/samples/GSM1116nnn/GSM1116217/suppl/GSM1116217_BC16_ARN0099_s1h1s1_U133p2.CEL.gz"	"ftp://ftp.ncbi.nlm.nih.gov/geo/samples/GSM1116nnn/GSM1116218/suppl/GSM1116218_BC16_ARN0100_s1h1s1_U133p2.CEL.gz"	"ftp://ftp.ncbi.nlm.nih.gov/geo/samples/GSM1116nnn/GSM1116219/suppl/GSM1116219_BC16_ARN0101_s1h1s1_U133p2.CEL.gz"	"ftp://ftp.ncbi.nlm.nih.gov/geo/samples/GSM1116nnn/GSM1116220/suppl/GSM1116220_BC16_ARN0104_s1h1s1_U133p2.CEL.gz"	"ftp://ftp.ncbi.nlm.nih.gov/geo/samples/GSM1116nnn/GSM1116221/suppl/GSM1116221_BC16_ARN0105_s1h1s1_U133p2.CEL.gz"	"ftp://ftp.ncbi.nlm.nih.gov/geo/samples/GSM1116nnn/GSM1116222/suppl/GSM1116222_BC16_ARN0106_s1h1s1_U133p2.CEL.gz"	"ftp://ftp.ncbi.nlm.nih.gov/geo/samples/GSM1116nnn/GSM1116223/suppl/GSM1116223_BC16_ARN0111_s1h1s1_U133p2.CEL.gz"	"ftp://ftp.ncbi.nlm.nih.gov/geo/samples/GSM1116nnn/GSM1116224/suppl/GSM1116224_BC16_ARN0112_s1h1s1_U133p2.CEL.gz"	"ftp://ftp.ncbi.nlm.nih.gov/geo/samples/GSM1116nnn/GSM1116225/suppl/GSM1116225_BC16_ARN0113_s1h1s1_U133p2.CEL.gz"	"ftp://ftp.ncbi.nlm.nih.gov/geo/samples/GSM1116nnn/GSM1116226/suppl/GSM1116226_BC16_ARN0115_s1h1s1_U133p2.CEL.gz"	"ftp://ftp.ncbi.nlm.nih.gov/geo/samples/GSM1116nnn/GSM1116227/suppl/GSM1116227_BC16_ARN0116_s1h1s1_U133p2.CEL.gz"	"ftp://ftp.ncbi.nlm.nih.gov/geo/samples/GSM1116nnn/GSM1116228/suppl/GSM1116228_BC16_ARN0119_s1h1s1_U133p2.CEL.gz"	"ftp://ftp.ncbi.nlm.nih.gov/geo/samples/GSM1116nnn/GSM1116229/suppl/GSM1116229_BC16_ARN0122_s1h1s1_U133p2.CEL.gz"	"ftp://ftp.ncbi.nlm.nih.gov/geo/samples/GSM1116nnn/GSM1116230/suppl/GSM1116230_BC16_ARN0123_s1h1s1_U133p2.CEL.gz"	"ftp://ftp.ncbi.nlm.nih.gov/geo/samples/GSM1116nnn/GSM1116231/suppl/GSM1116231_BC16_ARN0125_s1h1s1_U133p2.CEL.gz"	"ftp://ftp.ncbi.nlm.nih.gov/geo/samples/GSM1116nnn/GSM1116232/suppl/GSM1116232_BC16_ARN0126_s1h1s1_U133p2.CEL.gz"	"ftp://ftp.ncbi.nlm.nih.gov/geo/samples/GSM1116nnn/GSM1116233/suppl/GSM1116233_BC16_ARN0129_s1h1s1_U133p2.CEL.gz"	"ftp://ftp.ncbi.nlm.nih.gov/geo/samples/GSM1116nnn/GSM1116234/suppl/GSM1116234_BC16_ARN0132_s1h1s1_U133p2.CEL.gz"	"ftp://ftp.ncbi.nlm.nih.gov/geo/samples/GSM1116nnn/GSM1116235/suppl/GSM1116235_BC16_ARN0133_s1h1s1_U133p2.CEL.gz"	"ftp://ftp.ncbi.nlm.nih.gov/geo/samples/GSM1116nnn/GSM1116236/suppl/GSM1116236_BC16_ARN0135_s1h1s1_U133p2.CEL.gz"	"ftp://ftp.ncbi.nlm.nih.gov/geo/samples/GSM1116nnn/GSM1116237/suppl/GSM1116237_BC16_ARN0136_s1h1s1_U133p2.CEL.gz"	"ftp://ftp.ncbi.nlm.nih.gov/geo/samples/GSM1116nnn/GSM1116238/suppl/GSM1116238_BC16_ARN0137_s1h1s1_U133p2.CEL.gz"
!Sample_supplementary_file	""	"ftp://ftp.ncbi.nlm.nih.gov/geo/samples/GSM1116nnn/GSM1116085/suppl/GSM1116085_BC16_ARN0062_s1h1s1_U133p2.CEL.gz"	""	"ftp://ftp.ncbi.nlm.nih.gov/geo/samples/GSM1116nnn/GSM1116087/suppl/GSM1116087_BC16_ARN0110_s1h1s1_U133p2.CEL.gz"	"ftp://ftp.ncbi.nlm.nih.gov/geo/samples/GSM1116nnn/GSM1116088/suppl/GSM1116088_BC16_ARN0103_s1h1s1_U133p2.CEL.gz"	"ftp://ftp.ncbi.nlm.nih.gov/geo/samples/GSM1116nnn/GSM1116089/suppl/GSM1116089_BC16_ARN0097_s1h1s1_U133p2.CEL.gz"	""	"ftp://ftp.ncbi.nlm.nih.gov/geo/samples/GSM1116nnn/GSM1116091/suppl/GSM1116091_BC16_ARN0049_s1h1s1_U133p2.CEL.gz"	""	"ftp://ftp.ncbi.nlm.nih.gov/geo/samples/GSM1116nnn/GSM1116093/suppl/GSM1116093_BC16_ARN0084_s1h1s1_U133p2.CEL.gz"	""	"ftp://ftp.ncbi.nlm.nih.gov/geo/samples/GSM1116nnn/GSM1116095/suppl/GSM1116095_BC16_ARN0118_s1h2s1_U133p2.CEL.gz"	""	""	""	"ftp://ftp.ncbi.nlm.nih.gov/geo/samples/GSM1116nnn/GSM1116099/suppl/GSM1116099_BC16_ARN0042_s1h1s1_U133p2.CEL.gz"	""	""	"ftp://ftp.ncbi.nlm.nih.gov/geo/samples/GSM1116nnn/GSM1116102/suppl/GSM1116102_BC16_ARN0069_s1h1s1_U133p2.CEL.gz"	""	"ftp://ftp.ncbi.nlm.nih.gov/geo/samples/GSM1116nnn/GSM1116104/suppl/GSM1116104_BC16_ARN0070_s1h1s1_U133p2.CEL.gz"	""	"ftp://ftp.ncbi.nlm.nih.gov/geo/samples/GSM1116nnn/GSM1116106/suppl/GSM1116106_BC16_ARN0076_s1h1s1_U133p2.CEL.gz"	"ftp://ftp.ncbi.nlm.nih.gov/geo/samples/GSM1116nnn/GSM1116107/suppl/GSM1116107_BC16_ARN0043_s1h1s1_U133p2.CEL.gz"	""	""	""	""	"ftp://ftp.ncbi.nlm.nih.gov/geo/samples/GSM1116nnn/GSM1116112/suppl/GSM1116112_BC16_ARN0035_s1h1s1_U133p2.CEL.gz"	""	""	""	""	"ftp://ftp.ncbi.nlm.nih.gov/geo/samples/GSM1116nnn/GSM1116117/suppl/GSM1116117_BC16_ARN0063_s1h1s1_U133p2.CEL.gz"	"ftp://ftp.ncbi.nlm.nih.gov/geo/samples/GSM1116nnn/GSM1116118/suppl/GSM1116118_BC16_ARN0117_s1h1s1_U133p2.CEL.gz"	"ftp://ftp.ncbi.nlm.nih.gov/geo/samples/GSM1116nnn/GSM1116119/suppl/GSM1116119_BC16_ARN0102_s1h1s1_U133p2.CEL.gz"	"ftp://ftp.ncbi.nlm.nih.gov/geo/samples/GSM1116nnn/GSM1116120/suppl/GSM1116120_BC16_ARN0096_s1h1s1_U133p2.CEL.gz"	""	"ftp://ftp.ncbi.nlm.nih.gov/geo/samples/GSM1116nnn/GSM1116122/suppl/GSM1116122_BC16_ARN0050_s1h1s1_U133p2.CEL.gz"	""	""	""	"ftp://ftp.ncbi.nlm.nih.gov/geo/samples/GSM1116nnn/GSM1116126/suppl/GSM1116126_BC16_ARN0131_s1h1s1_U133p2.CEL.gz"	""	""	""	""	""	""	""	"ftp://ftp.ncbi.nlm.nih.gov/geo/samples/GSM1116nnn/GSM1116134/suppl/GSM1116134_BC16_ARN0077_s1h1s1_U133p2.CEL.gz"	""	""	""	"ftp://ftp.ncbi.nlm.nih.gov/geo/samples/GSM1116nnn/GSM1116138/suppl/GSM1116138_BC16_ARN0124_s1h1s1_U133p2.CEL.gz"	""	""	""	""	"ftp://ftp.ncbi.nlm.nih.gov/geo/samples/GSM1116nnn/GSM1116143/suppl/GSM1116143_BC16_ARN0055_s1h1s1_U133p2.CEL.gz"	""	""	""	""	""	""	"ftp://ftp.ncbi.nlm.nih.gov/geo/samples/GSM1116nnn/GSM1116150/suppl/GSM1116150_BC16_ARN0130_s1h1s1_U133p2.CEL.gz"	""	""	""	""	""	""	""	""	""	""	""	""	""	""	""	""	""	""	""	""	""	""	""	""	""	""	""	""	""	""	""	""	""	""	""	""	""	""	""	""	""	""	""	""	""	""	""	""	""	""	""	""	""	""	""	""	""	""	""	""	""	""	""	""	""	""	""	""	""	""	""	""	""	""	""	""	""	""	""	""	""	""	""	""	""	""	""	""
!Sample_data_row_count	"29873"	"29873"	"29873"	"29873"	"29873"	"29873"	"29873"	"29873"	"29873"	"29873"	"29873"	"29873"	"29873"	"29873"	"29873"	"29873"	"29873"	"29873"	"29873"	"29873"	"29873"	"29873"	"29873"	"29873"	"29873"	"29873"	"29873"	"29873"	"29873"	"29873"	"29873"	"29873"	"29873"	"29873"	"29873"	"29873"	"29873"	"29873"	"29873"	"29873"	"29873"	"29873"	"29873"	"29873"	"29873"	"29873"	"29873"	"29873"	"29873"	"29873"	"29873"	"29873"	"29873"	"29873"	"29873"	"29873"	"29873"	"29873"	"29873"	"29873"	"29873"	"29873"	"29873"	"29873"	"29873"	"29873"	"29873"	"29873"	"29873"	"29873"	"29873"	"29873"	"29873"	"29873"	"29873"	"29873"	"29873"	"29873"	"29873"	"29873"	"29873"	"29873"	"29873"	"29873"	"29873"	"29873"	"29873"	"29873"	"29873"	"29873"	"29873"	"29873"	"29873"	"29873"	"29873"	"29873"	"29873"	"29873"	"29873"	"29873"	"29873"	"29873"	"29873"	"29873"	"29873"	"29873"	"29873"	"29873"	"29873"	"29873"	"29873"	"29873"	"29873"	"29873"	"29873"	"29873"	"29873"	"29873"	"29873"	"29873"	"29873"	"29873"	"29873"	"29873"	"29873"	"29873"	"29873"	"29873"	"29873"	"29873"	"29873"	"29873"	"29873"	"29873"	"29873"	"29873"	"29873"	"29873"	"29873"	"29873"	"29873"	"29873"	"29873"	"29873"	"29873"	"29873"	"29873"	"29873"	"29873"	"29873"	"29873"	"29873"	"29873"	"29873"	"29873"
!series_matrix_table_begin
"ID_REF"	"GSM1116084"	"GSM1116085"	"GSM1116086"	"GSM1116087"	"GSM1116088"	"GSM1116089"	"GSM1116090"	"GSM1116091"	"GSM1116092"	"GSM1116093"	"GSM1116094"	"GSM1116095"	"GSM1116096"	"GSM1116097"	"GSM1116098"	"GSM1116099"	"GSM1116100"	"GSM1116101"	"GSM1116102"	"GSM1116103"	"GSM1116104"	"GSM1116105"	"GSM1116106"	"GSM1116107"	"GSM1116108"	"GSM1116109"	"GSM1116110"	"GSM1116111"	"GSM1116112"	"GSM1116113"	"GSM1116114"	"GSM1116115"	"GSM1116116"	"GSM1116117"	"GSM1116118"	"GSM1116119"	"GSM1116120"	"GSM1116121"	"GSM1116122"	"GSM1116123"	"GSM1116124"	"GSM1116125"	"GSM1116126"	"GSM1116127"	"GSM1116128"	"GSM1116129"	"GSM1116130"	"GSM1116131"	"GSM1116132"	"GSM1116133"	"GSM1116134"	"GSM1116135"	"GSM1116136"	"GSM1116137"	"GSM1116138"	"GSM1116139"	"GSM1116140"	"GSM1116141"	"GSM1116142"	"GSM1116143"	"GSM1116144"	"GSM1116145"	"GSM1116146"	"GSM1116147"	"GSM1116148"	"GSM1116149"	"GSM1116150"	"GSM1116151"	"GSM1116152"	"GSM1116153"	"GSM1116154"	"GSM1116155"	"GSM1116156"	"GSM1116157"	"GSM1116158"	"GSM1116159"	"GSM1116160"	"GSM1116161"	"GSM1116162"	"GSM1116163"	"GSM1116164"	"GSM1116165"	"GSM1116166"	"GSM1116167"	"GSM1116168"	"GSM1116169"	"GSM1116170"	"GSM1116171"	"GSM1116172"	"GSM1116173"	"GSM1116174"	"GSM1116175"	"GSM1116176"	"GSM1116177"	"GSM1116178"	"GSM1116179"	"GSM1116180"	"GSM1116181"	"GSM1116182"	"GSM1116183"	"GSM1116184"	"GSM1116185"	"GSM1116186"	"GSM1116187"	"GSM1116188"	"GSM1116189"	"GSM1116190"	"GSM1116191"	"GSM1116192"	"GSM1116193"	"GSM1116194"	"GSM1116195"	"GSM1116196"	"GSM1116197"	"GSM1116198"	"GSM1116199"	"GSM1116200"	"GSM1116201"	"GSM1116202"	"GSM1116203"	"GSM1116204"	"GSM1116205"	"GSM1116206"	"GSM1116207"	"GSM1116208"	"GSM1116209"	"GSM1116210"	"GSM1116211"	"GSM1116212"	"GSM1116213"	"GSM1116214"	"GSM1116215"	"GSM1116216"	"GSM1116217"	"GSM1116218"	"GSM1116219"	"GSM1116220"	"GSM1116221"	"GSM1116222"	"GSM1116223"	"GSM1116224"	"GSM1116225"	"GSM1116226"	"GSM1116227"	"GSM1116228"	"GSM1116229"	"GSM1116230"	"GSM1116231"	"GSM1116232"	"GSM1116233"	"GSM1116234"	"GSM1116235"	"GSM1116236"	"GSM1116237"	"GSM1116238"
"1007_s_at"	9.47065	9.6744	10.208	10.1142	11.1636	10.0069	9.53932	9.00187	6.54074	10.3551	10.0378	10.6458	10.4495	8.37233	9.48393	10.1414	10.2397	8.60988	9.30953	10.1158	10.2282	10.9337	10.4501	10.774	9.09858	9.82919	9.76393	9.71049	9.63422	9.32985	9.13237	10.2123	10.6347	10.1965	10.2429	9.6089	9.3268	10.5106	10.5697	10.1473	8.34806	9.40561	10.5641	9.73944	11.1704	9.72613	10.9106	8.6077	10.3804	10.3811	9.81215	9.46771	9.67632	11.0246	10.7265	9.75026	10.0241	10.3423	11.1542	11.0368	9.45143	10.4329	10.341	10.0061	9.18151	9.82593	10.6063	10.0075	10.6157	10.4053	9.88982	10.3425	9.78421	10.8892	9.98756	10.1878	11.1845	10.1122	8.84359	7.41075	8.4516	6.375	7.89104	9.62615	10.2522	9.35983	8.92862	8.51747	9.90086	9.99184	9.80457	10.1243	9.29848	9.56321	9.96914	9.34603	9.25581	9.65648	10.697	9.40894	9.67101	10.2383	10.9881	10.2789	10.762	10.8927	9.26293	9.79335	11.4601	10.1694	9.68111	9.23725	10.3706	10.8354	10.5946	10.9918	10.7909	10.6209	10.0962	10.7544	10.4059	10.2163	10.5224	10.861	10.088	9.83567	10.8734	9.66704	9.90649	10.097	10.6279	10.4776	10.7279	11.1014	10.335	10.8418	9.67831	10.7017	10.5528	10.3353	10.2945	11.0944	10.7685	9.95321	10.2281	9.96811	10.1068	10.0329	9.84599	10.7585	10.5547	9.4529	10.8001	10.0464	11.4201
"1053_at"	8.36311	8.72194	7.78601	9.44537	7.71242	7.84274	7.56238	8.0154	9.37874	9.45426	8.09954	8.21743	8.47638	7.84711	8.50635	7.92972	8.21145	8.33146	6.61467	8.24303	7.64069	7.84357	6.66872	7.73258	8.49295	8.04391	9.21119	7.94075	8.60913	9.05156	7.59912	8.06179	7.61327	7.79566	8.78981	7.23565	9.35174	7.78091	7.88528	7.39454	8.37482	9.00709	7.68875	7.48572	8.39529	7.56226	8.89892	9.25822	8.14164	8.61716	8.19241	9.1692	7.79396	7.37765	9.03221	8.50789	8.29344	8.46184	8.13731	7.92881	7.88506	7.60771	8.44041	8.15492	7.85672	8.63647	8.47677	7.14085	7.82552	7.89417	8.18059	9.81229	9.5512	8.22498	9.75513	9.74149	9.0246	10.3762	9.07859	10.1255	8.42672	9.04413	8.5241	10.1603	8.60693	5.64109	4.97958	5.62614	6.74438	5.70238	6.54442	5.86945	5.25887	5.95661	5.45792	5.59836	7.42271	7.03281	6.50217	8.05199	6.70343	7.57718	7.55192	7.39894	6.64115	7.70086	7.22615	6.79832	7.28488	8.05798	6.84965	7.29869	7.45002	7.79156	7.68441	6.8832	6.40945	8.19011	7.51218	7.12197	7.15877	7.06667	7.51896	8.13146	6.99632	6.67889	7.33159	7.62965	7.00497	6.99333	8.35771	7.08194	6.84023	7.25026	7.39641	7.36747	6.91589	5.68589	6.0882	7.35386	7.20402	7.31024	8.18165	7.38766	6.96242	7.25745	7.54377	7.41607	5.83454	8.83376	6.88277	6.837	7.29371	7.71122	7.63877
"117_at"	5.95426	7.02523	6.39671	4.56023	5.29008	6.2159	6.4218	6.23554	5.43541	3.85652	6.14728	4.53397	5.34788	5.71406	8.07714	5.91339	4.60687	8.02299	6.03981	5.21013	6.39396	5.2853	5.93382	6.65636	7.89833	6.2511	6.2052	6.6773	6.80008	6.02124	6.51987	5.56796	5.73829	4.46156	6.21806	6.28429	7.68198	6.02321	5.65715	5.87484	9.14238	6.95742	3.8501	5.27981	4.83188	6.01448	5.93541	5.89744	6.18358	5.85304	5.95543	7.70911	6.81969	3.69656	4.36727	6.00113	7.07612	4.60736	5.55893	5.45299	5.94825	5.96213	4.8483	5.97218	6.99499	6.10333	7.45326	6.98528	6.52667	3.65791	5.86942	3.07862	4.39731	3.32726	2.74479	3.35893	3.14401	3.54592	3.84581	4.35369	3.26083	3.75943	3.24133	3.20466	3.8562	4.99282	3.40532	4.93056	4.49811	3.20804	3.37099	3.77733	4.46238	4.52445	3.14352	4.68036	5.90116	5.01108	4.74508	4.98127	4.26019	5.84402	8.00253	4.94541	5.96162	5.87287	5.41029	5.41365	3.95833	7.57243	5.70363	4.10106	6.13145	5.73012	6.04729	5.63173	5.61878	4.92947	4.83212	6.28205	5.57738	4.66778	4.79932	5.16531	4.5139	6.13449	5.10775	7.89241	6.65585	5.75165	7.25363	6.55543	6.29517	4.81102	6.32739	6.09316	5.47914	4.42508	6.8979	5.32343	5.91998	5.48543	5.67256	6.54564	6.46595	8.35832	6.98743	4.50611	4.78051	4.55847	4.14597	6.10766	5.41169	4.57742	4.67159
"1294_at"	6.02119	7.24581	6.8531	5.42786	7.5112	5.79719	7.367	7.17268	7.72472	4.7956	7.16894	6.62358	6.34457	6.70367	7.73885	5.75826	4.27389	7.4134	5.75151	7.16413	6.68933	5.86029	7.33326	6.76149	7.40775	7.80644	7.27217	7.21996	7.01729	5.49913	7.48972	7.37151	6.31337	6.786	4.28586	6.41148	6.12185	7.75981	5.18566	4.53755	7.56331	5.64746	4.60215	6.02859	5.25828	6.97893	7.25988	6.91073	7.22719	6.23028	7.06389	6.98866	7.60068	5.94035	5.39965	6.57596	8.27016	6.90693	6.27358	7.08893	7.18415	5.49201	8.34065	8.22314	7.66849	4.42144	7.32962	6.67545	6.29934	3.89667	7.31286	6.24364	5.00503	6.70062	5.21593	4.73019	5.61397	4.42461	6.34435	5.68076	5.39604	4.10652	6.62698	4.38303	4.86371	8.90312	8.8271	7.60378	8.27273	8.0227	8.5407	7.56151	8.28166	7.74364	8.29586	8.61736	6.39339	7.75967	8.369	7.78085	6.79128	7.97305	5.53963	7.72522	8.2	5.21315	7.92009	5.79406	6.81766	7.10004	7.59827	7.23315	7.32834	7.6777	8.4496	8.54789	7.72629	6.839	7.6985	8.06425	7.3886	7.66124	6.96686	6.02907	6.32999	7.39462	7.72787	7.93732	5.11427	6.85385	6.87828	5.77793	7.78182	7.12204	7.36391	7.71262	6.74362	7.21228	8.56077	7.24038	8.17657	7.31011	6.90715	8.54326	7.5239	7.18591	7.7407	7.44448	7.03001	6.87039	6.37882	6.99674	8.37598	6.56774	7.40374
"1316_at"	3.22997	3.29352	3.26204	3.34766	3.59086	3.40108	3.27663	3.14212	3.2842	3.279	3.20978	3.76888	4.29495	3.25288	3.26944	3.15866	5.43945	3.25189	3.25374	3.26923	3.31252	5.20997	3.38905	4.68509	3.38779	3.44371	3.21386	3.46664	3.36358	3.51126	3.46957	3.5017	3.49541	3.37617	3.29193	3.30101	3.46059	3.42653	3.27581	3.41536	3.00087	3.50872	3.35819	3.4576	3.55184	3.53388	3.45018	3.44218	3.55619	3.43374	3.36207	3.46215	3.43788	3.47543	3.46998	3.43276	3.4072	3.54718	3.41575	3.5304	3.47865	3.44486	3.45237	3.66663	3.45032	3.41282	3.38273	3.51544	3.43433	3.46764	6.05066	3.42859	3.55247	3.15755	3.31263	3.46123	3.46465	3.28297	3.33325	2.70015	3.33445	3.32534	3.51734	3.52535	3.40597	5.64136	4.937	4.35846	3.49625	4.48971	3.83661	4.31389	5.43182	4.06242	4.57299	4.32659	3.31515	3.34	3.88383	3.77328	3.14845	3.09275	3.0958	3.09989	3.64292	3.11153	3.42857	3.55201	4.36604	3.4743	3.25987	3.21713	3.3517	3.37411	4.3151	3.56032	3.5493	3.86601	3.39656	3.53381	3.42532	3.45824	2.71935	3.76245	3.40397	3.2068	3.29536	3.28591	3.22342	3.27224	4.42596	4.64599	3.26699	3.22369	3.3647	3.52831	3.53458	3.64618	3.3479	3.39311	3.88391	3.62851	3.55888	3.58091	3.39838	3.50312	3.57309	3.31572	3.70289	4.82208	3.55309	3.23899	3.84879	3.28091	3.24882
"1405_i_at"	10.8222	9.29455	9.45727	11.5127	8.83075	9.07636	10.9901	11.1594	9.05848	3.90108	11.0121	10.2771	9.25481	11.6816	10.8101	9.70204	6.32607	12.0753	9.49139	11.1626	10.97	8.03392	9.47221	10.1068	9.27153	12.0837	9.22943	13.183	8.84037	8.63069	10.4586	11.2211	9.28118	8.79246	6.47523	7.82935	10.3009	9.90023	7.87248	5.74762	11.5532	7.60097	7.68352	8.54279	8.30117	9.83481	11.9479	11.0272	9.95795	10.1609	9.73054	9.94269	13.1547	8.46334	5.83059	9.06461	10.0703	9.54387	9.85074	9.44319	9.69099	10.8873	6.90163	11.9243	13.1245	4.37651	10.0519	9.71083	8.1784	4.61677	8.95093	3.27375	5.97504	8.46136	2.81072	9.80272	3.99665	3.83036	3.67394	9.60578	3.69447	11.3524	4.5514	6.60748	6.08662	7.72109	8.30833	6.77847	9.99734	8.51383	7.61147	7.86122	10.4232	7.95438	8.82569	8.95082	8.82882	10.1577	9.73859	10.0588	7.2341	10.3657	7.94184	7.28429	10.0068	7.58043	10.3067	8.30816	5.10893	5.79861	8.25211	8.6942	8.77493	8.18677	7.95585	7.43344	8.93008	8.05753	11.0853	9.05865	9.05033	8.42317	3.10081	8.80312	6.75887	8.75712	9.76065	11.0852	5.09954	5.543	8.36752	6.91176	5.68833	7.36957	7.16191	10.1229	5.93992	6.99717	10.9298	8.09043	9.85975	4.42757	6.36115	13.0641	9.40301	8.2592	8.4699	7.32929	7.18265	8.87394	6.36287	9.56499	8.11443	8.07087	8.44304
"1438_at"	4.39698	6.68936	5.4644	5.29748	6.81821	5.10469	5.05443	6.8735	5.20408	8.8371	6.87678	4.93172	3.77463	2.5102	3.73116	6.88307	4.68858	3.99201	5.78242	5.19604	4.09189	4.86797	7.30897	1.8142	1.74772	4.00814	5.06268	3.19333	4.74614	6.04548	5.0795	4.24095	3.68932	5.08935	10.7048	7.87907	6.62051	4.91271	5.9408	6.31326	4.02473	5.71928	3.69135	4.88065	8.48163	3.96142	4.40564	1.47509	3.63706	4.31011	4.80651	5.69482	5.15618	2.6875	6.80863	6.12337	5.07687	5.50385	9.53627	5.80002	7.27922	5.30759	3.68273	5.73134	5.29076	7.37626	3.84185	3.65944	4.87938	4.5622	2.54418	4.44643	1.77295	3.16353	1.72482	4.56375	5.08506	5.18408	0.201595	1.19907	2.39706	1.55984	0.820895	4.95628	2.94128	2.29888	1.13253	1.54266	6.03791	3.48793	6.03713	4.64087	1.48236	2.20288	3.75141	1.1987	4.89195	2.55596	3.52349	3.39573	3.75623	4.56197	3.26854	4.12133	2.63879	2.07672	4.78485	3.54494	3.98558	3.15626	4.53491	3.48512	4.28473	4.63516	2.01179	5.12557	2.04451	3.52884	4.16788	1.92351	4.92741	2.31724	4.14838	6.352	4.60967	4.73809	5.37012	2.78138	4.2648	4.57641	5.88604	4.222	4.40045	6.60912	4.20821	5.2066	4.58068	6.21276	2.09133	2.35065	2.16074	2.07259	4.04512	2.43387	3.87368	5.31844	2.07299	4.29189	4.27692	2.88183	3.58838	5.11154	7.23567	3.43906	3.38312
"1487_at"	6.6532	7.2082	6.68974	6.87276	6.45744	6.87822	6.67559	6.31095	6.88597	6.93847	6.01103	6.78613	7.65457	7.29812	5.93433	6.08347	8.10357	6.80144	6.96137	6.2605	6.16416	7.92261	6.811	7.14234	6.83158	6.62377	6.18829	7.21235	6.95704	7.26136	6.09064	6.90589	7.05169	6.87522	7.50222	5.20579	6.25747	5.74949	6.89017	7.08088	6.88117	6.46594	6.51191	6.49325	6.88514	7.059	6.20102	7.28521	6.78754	5.93337	6.8052	6.5512	6.87825	7.5805	6.50657	6.8373	6.44632	6.64825	7.1995	7.0664	7.42833	6.49785	6.5879	6.22854	6.6947	6.75469	7.27759	6.82683	7.5396	6.65456	6.83719	7.40541	7.49386	7.09277	8.6093	7.89245	7.83132	6.25182	8.21676	8.43056	7.33879	7.51824	6.92888	8.40282	9.95354	5.72134	6.33675	6.69862	6.18318	6.43585	6.25031	6.00386	5.74789	6.22961	6.47463	6.16173	5.87079	5.66254	6.82741	5.89287	5.5687	6.7674	5.85123	5.97959	6.68086	6.57636	5.76388	5.8533	6.39785	6.44354	5.9864	6.01533	6.70925	7.21029	5.7003	6.2752	5.67647	5.55764	5.98135	6.0265	6.29119	6.16206	6.41428	6.11955	5.76807	6.07703	6.17164	6.34942	6.50998	6.35496	6.28513	6.17831	5.6315	5.68627	6.14282	6.04684	6.09857	6.15301	6.60274	6.48914	6.16903	6.64642	6.48085	6.50112	5.22549	6.54719	6.55248	5.89958	5.45788	6.0242	6.44435	5.82317	6.02314	8.44026	7.35658
"1552256_a_at"	10.9132	9.32204	7.73131	10.3921	7.05836	7.89627	8.5165	9.34351	8.62752	10.2255	10.1564	8.38941	8.12527	7.44591	8.34702	10.3779	7.49003	10.2133	9.24123	8.10288	6.89183	7.88241	9.34827	8.16451	8.62479	9.07522	9.98035	10.0215	7.84741	10.9679	7.04032	8.63959	9.30747	9.64079	9.42342	9.29731	9.99687	7.31302	7.46253	7.94211	9.40174	9.86526	7.65919	8.03815	11.4606	6.45784	9.16089	9.0882	8.37067	8.80136	9.05626	9.48493	10.0597	6.73413	10.6293	11.0575	9.73683	9.88663	10.7685	8.72689	9.76869	10.5848	7.94586	8.56228	11.6945	9.47396	9.18055	7.84684	8.50991	8.97845	7.94244	5.91941	7.80769	10.1093	9.37737	9.10573	6.34466	10.439	8.81645	10.4642	8.9154	8.67413	6.62959	11.4823	9.81963	8.94881	8.87812	11.0425	10.9372	9.98823	10.4291	9.72207	7.60021	9.80189	9.09556	8.87679	8.49467	9.0696	9.24954	8.89389	7.81932	9.28586	8.02588	7.95176	10.2235	9.04237	7.66341	8.44961	7.69329	8.13928	8.27346	7.83098	8.73514	7.82263	8.381	9.6071	8.01717	9.62915	6.58297	9.90847	9.02271	8.18156	9.38724	8.84952	7.88494	8.89607	8.09829	8.49904	8.54354	6.453	9.1082	9.52876	8.92644	8.59748	10.1835	7.98701	8.27865	8.04033	10.4713	9.06126	7.74282	8.5182	8.40879	8.74907	7.72452	9.12868	10.2071	7.42995	7.89776	11.0194	8.1581	7.34009	9.16813	7.81914	10.2041
"1552257_a_at"	10.0751	9.34476	8.43573	9.63893	9.37463	8.27604	7.45211	9.68665	8.50533	9.30071	8.25406	9.0568	9.43629	8.54784	9.2316	9.06169	9.18116	8.5137	8.3843	7.83348	8.10748	8.91559	8.97882	7.73567	8.18473	8.78948	7.44054	9.105	9.49164	8.95648	7.857	9.08397	10.0401	8.32091	9.03916	8.66219	8.68309	7.72398	8.7234	7.3639	8.2863	8.61804	8.27198	8.75639	9.13718	8.99483	8.50329	8.39703	8.43111	8.2882	8.22056	8.23169	8.96499	8.94951	9.69195	10.3887	8.392	9.37033	9.44311	8.14552	9.30563	9.5484	7.49436	6.72688	9.69128	9.4179	9.51423	8.058	8.16179	8.75466	8.71154	8.94929	9.93251	9.44051	8.56344	8.36956	9.33416	8.46155	8.9339	8.48374	7.66938	8.04745	8.54804	10.5247	9.5159	8.35337	6.92937	7.59161	8.04946	7.83976	8.34002	8.00973	7.13144	7.58433	7.6864	8.14943	7.81089	8.70648	8.80991	7.97757	8.21484	8.84883	8.95893	9.05989	7.99174	9.88035	7.33348	11.7873	8.88158	8.20694	8.56493	8.39558	9.34737	8.50276	9.46272	7.1462	7.86928	10.4707	7.55471	7.20808	8.11865	7.25263	11.2086	10.2178	8.48111	9.44552	8.18366	9.72132	8.13583	8.55938	8.99728	10.8619	8.52273	10.4914	7.896	7.836	9.23967	8.62764	8.46664	8.7056	8.58894	8.00787	9.16836	6.89067	8.11795	8.1552	8.52442	8.38496	8.01448	7.58422	6.76867	8.50502	8.6815	8.75455	7.84748
"1552258_at"	3.41108	3.33867	3.50054	3.37316	3.51171	4.68561	3.51556	3.42502	3.42593	3.33032	3.50563	5.9979	3.44065	3.47327	3.69031	3.39253	3.44409	3.4506	3.43295	3.52325	3.42741	3.50305	3.50839	3.4704	4.68881	3.41135	3.68151	3.68665	3.50053	3.44181	3.62566	3.60767	4.3565	3.21284	3.53253	3.43799	3.42998	3.46243	4.69973	3.56139	3.4708	3.28769	4.30381	3.67249	3.55857	4.04815	3.47875	3.47896	4.22941	3.64087	3.5039	4.00544	3.39695	3.68063	3.54395	3.47552	4.41351	3.62423	3.47158	3.55068	3.50433	3.48021	3.44927	3.4903	4.05851	3.45628	4.29644	3.85697	4.43329	3.67572	4.29361	3.50113	3.80934	3.42554	3.53302	3.41242	3.53225	3.51706	4.13118	3.48472	3.64871	3.50491	3.93741	3.61524	3.60805	3.55469	3.72907	3.6594	3.19196	3.42771	3.60613	3.45448	4.86332	3.64574	3.53189	3.45556	3.44721	3.55621	4.30988	3.43751	3.11442	3.44552	3.02453	3.42061	3.36768	3.4484	3.43528	3.73106	4.61551	4.40739	3.97581	2.9179	3.41716	5.53281	3.98666	3.3386	3.38933	3.38909	3.64387	3.50915	3.50411	3.47671	3.44199	3.50561	3.71477	3.3525	3.45491	3.51728	3.46464	3.41163	3.41297	4.58858	3.55607	3.50148	3.63786	3.57822	3.53868	3.47551	3.59566	3.44932	3.454	3.45073	3.43971	4.58752	3.63363	3.78955	3.93947	3.56818	3.61165	3.60276	3.56286	4.07881	3.57036	3.56877	3.56549
"1552263_at"	4.8175	5.35576	4.09723	3.74195	4.10342	4.32984	4.13825	4.61581	4.82571	4.07349	4.3904	5.08127	4.60107	5.05131	5.03324	6.01759	4.72693	4.14061	4.59651	3.94989	4.33853	4.25302	5.02947	3.75564	4.77061	6.30522	6.85429	4.93432	4.56924	5.61964	4.3158	4.93828	3.89798	3.68752	4.10815	4.50302	6.23139	4.17461	3.87277	3.71707	4.75173	5.16592	3.98907	4.80737	4.0938	4.55416	5.13163	4.64074	3.88412	4.89676	4.71387	5.06454	5.18811	4.0544	4.91847	4.4635	4.61465	3.88878	3.73249	4.18114	5.21108	5.23652	3.09056	3.77074	4.10059	4.16062	5.00027	4.51684	4.16234	4.16858	4.27091	4.23327	4.72067	5.79759	4.27837	4.92361	4.64111	7.23602	4.71553	4.77594	3.98956	3.92092	5.49706	4.73218	3.88887	3.86585	4.18125	3.93214	3.52433	3.92098	3.8467	3.89712	3.81126	3.91158	3.82248	3.94769	3.75313	4.1381	6.32572	4.50384	4.02169	4.07518	3.6309	4.06353	4.73354	3.78433	4.91499	3.99718	3.72835	5.00298	4.22595	4.13828	4.4788	4.09013	4.00067	3.71145	3.95099	3.95096	4.18184	3.65223	4.16004	3.62897	3.57684	3.84412	3.94222	4.13483	4.56357	4.20707	3.9483	3.75815	3.89621	3.90111	3.77494	4.18323	3.60073	5.15943	3.28205	3.93798	4.17191	4.10493	3.90441	3.71752	4.03306	5.0141	4.05028	4.2485	3.97862	3.96689	3.62069	3.72193	3.74152	3.83003	4.19235	3.82959	4.15677
"1552264_a_at"	8.25215	7.8604	6.39797	8.29578	7.4546	7.20009	6.26848	7.12635	7.58041	7.74483	7.30034	7.99157	7.59421	7.13026	7.55215	8.50093	6.38	7.35378	8.16407	6.26533	7.77306	7.4547	6.73885	5.47967	7.60234	8.50753	8.11396	6.43089	6.38659	7.85828	6.60217	7.21884	6.63987	5.89118	7.5229	7.42652	8.72906	6.77591	6.11105	6.7628	7.47626	7.80892	7.05225	6.58253	7.24653	6.70413	7.28217	6.99985	6.93406	7.00955	7.16024	7.25977	7.15959	6.22878	7.04926	6.87753	6.60919	6.99604	5.42969	6.7238	6.3989	8.07635	6.80013	7.27384	6.39813	6.45149	6.3274	6.32204	6.10428	6.75015	7.0874	8.42603	9.25161	7.54126	8.77399	8.07326	8.57494	10.1886	7.57384	8.12065	8.35762	8.02541	9.14801	7.45258	7.33331	4.67229	3.75487	4.45829	5.05616	4.38298	3.53702	4.67628	4.92284	4.43534	4.44211	4.49551	5.67066	6.30693	6.93277	6.81198	6.88921	5.33004	5.59315	6.18407	6.37152	7.00265	6.75141	6.7441	5.0049	6.5059	6.48099	7.04962	7.07062	5.78796	4.62233	5.8178	6.03	5.67803	6.55866	5.41497	6.7556	5.79482	5.88762	6.4653	6.63634	6.38114	7.23349	5.96973	7.4221	5.68962	6.7265	6.48967	6.83608	6.46184	7.13002	6.81483	5.52738	5.43751	6.76687	6.06195	5.12979	5.79633	6.07857	6.43992	6.61061	6.12567	5.43028	6.33897	5.96508	6.43516	5.96314	6.17975	7.48515	7.12302	5.9408
"1552266_at"	3.41465	4.16428	3.42517	3.43952	3.4388	3.33003	3.42216	3.71031	3.32753	3.6333	3.37607	3.45293	3.44892	3.25339	3.40647	3.35818	3.40402	3.43996	3.36547	3.45667	3.33071	3.4258	3.4387	3.46853	3.36827	3.4008	3.4225	3.46931	3.46597	3.36042	3.20478	3.14348	3.48317	3.44381	3.59384	3.36294	3.35785	3.75793	3.37919	3.45665	3.43653	3.13326	3.44163	3.45501	3.19597	3.10976	3.45598	3.43449	3.20693	3.3898	3.35185	3.47097	3.41711	3.45308	4.55002	3.45953	3.61635	6.22879	3.38786	3.51042	3.48011	3.4645	3.46379	3.47239	3.47265	6.88729	3.61378	3.17711	3.44689	3.47035	3.38167	3.57566	3.72797	3.49172	4.60834	3.51128	3.42785	3.61701	3.5908	3.54216	3.65789	4.12872	3.4667	3.56821	3.75564	4.5038	3.7361	4.07415	4.28244	3.75534	4.14687	4.17146	4.85217	3.60903	3.76758	4.74786	3.51332	3.54199	3.70735	3.38858	3.45064	3.47795	3.49502	3.41689	3.46116	3.44684	3.40905	3.52565	3.51814	3.42355	3.41349	3.39108	3.46213	4.14683	3.63577	3.37581	3.46932	3.49012	3.42882	3.62699	3.54869	3.36169	3.35381	3.46916	4.10997	3.37862	3.50443	3.40842	3.4761	3.46807	3.35897	3.79228	3.25511	3.57258	3.33745	4.50758	4.03818	3.52686	3.33966	3.39945	3.44515	3.31962	4.03234	3.2733	3.36077	3.54428	3.76388	3.52658	3.54122	3.49679	3.43038	3.41648	3.44525	3.43907	3.49225
"1552274_at"	6.49762	6.49294	6.80506	7.00855	5.66624	6.85931	6.50315	6.84186	7.19116	6.22719	6.49673	6.46127	6.71617	6.57616	6.95916	6.94267	5.93429	7.12587	6.71159	6.37512	6.46676	6.19735	6.5575	6.62651	6.48698	6.81054	6.84877	6.92864	5.89151	6.10595	6.50748	7.5955	5.12235	6.32336	7.15005	7.40136	7.13038	6.81669	6.21509	6.66257	7.24423	6.89716	6.01855	6.4037	6.13059	6.50021	6.21806	6.7817	6.00672	5.04174	6.68767	7.23863	7.28995	6.20435	6.07946	5.3202	6.32698	6.30819	6.13791	6.48792	6.15426	7.03362	6.48996	7.08874	7.09894	6.86634	6.18056	6.86567	6.83576	6.31332	6.86187	6.52728	8.74144	5.63698	5.7043	5.98125	5.97018	6.49916	8.66474	8.19376	8.28155	8.0327	8.91551	7.67685	7.06721	7.01979	5.89725	6.64065	6.27484	6.57172	5.90557	6.69264	6.58709	5.77046	6.94213	6.92547	7.25721	7.25287	6.90142	7.04119	7.31142	6.5535	5.79939	7.16025	7.32113	5.95363	7.709	7.32896	5.67828	6.25296	7.23388	7.22695	7.32621	6.42834	6.88864	7.07543	7.4999	6.35668	7.85728	6.87282	6.53919	7.07576	6.89212	5.59313	7.23402	7.5847	7.15382	6.63563	6.98233	7.25965	7.5631	6.82284	8.04884	7.10418	6.94443	7.80948	6.67921	7.01344	6.4423	5.70599	6.17478	7.91298	6.38257	6.93434	7.31774	7.00627	6.25472	7.63495	7.43213	6.1413	8.11429	7.79856	6.47531	6.30427	6.39641
"1552275_s_at"	3.08765	3.35643	3.21517	4.67338	2.67597	3.67657	3.66214	3.80714	5.23415	3.21002	4.10905	2.98177	3.22597	3.4285	4.54537	3.92281	2.30024	3.53677	2.98243	2.31374	3.28218	2.3788	3.191	2.99125	3.47213	3.41982	3.48468	3.10951	2.57141	2.96583	3.1506	4.04788	2.88792	3.01146	4.93195	5.0776	4.823	4.63127	3.15915	3.57069	4.38486	3.49233	2.79522	2.94977	2.97322	3.39462	2.97163	3.10052	2.97337	3.08106	3.47182	5.19854	3.69035	2.36478	2.89691	2.34194	2.35227	3.71942	2.33454	2.92533	2.7317	3.22503	3.13341	3.24353	2.34428	3.11789	2.56476	3.0591	2.42621	2.87732	3.12701	3.34878	7.29159	2.73871	3.05752	3.24318	3.3287	3.18747	7.72473	6.95349	6.99142	6.93557	7.7768	6.39512	4.05169	3.38018	2.95605	3.10979	3.80061	3.0532	3.35569	2.5484	2.95889	2.88341	2.60316	3.23641	3.94482	3.40604	3.39905	3.61781	4.04287	3.2651	3.35606	4.59978	3.47248	3.09847	5.32907	3.82463	2.93278	3.144	3.8256	4.37619	4.11347	3.15888	2.81878	4.76186	4.65357	3.22165	4.32589	3.05639	4.00248	3.34725	5.52074	2.97211	3.2282	4.36358	6.59039	3.17279	3.17442	3.82544	3.45035	3.32351	4.71587	3.99038	4.36429	4.53147	3.36276	3.30316	3.3165	3.57633	3.03098	3.75248	3.44339	3.42768	4.82506	3.67012	2.1905	4.17293	3.26504	2.87369	5.17766	5.02765	3.0251	3.21148	2.28157
"1552277_a_at"	8.72614	7.86681	7.09516	7.39203	7.51318	8.87827	7.43957	8.76335	7.88663	8.78699	8.36131	6.97106	7.06786	6.76932	7.96738	8.05408	7.34088	7.34988	7.46594	6.95888	6.98274	8.58933	9.09356	6.69168	7.83171	5.98512	9.31423	8.57759	8.11524	8.18772	8.02669	8.08377	7.71612	7.55559	8.49396	7.08076	9.9336	6.99908	7.27253	7.3945	8.41643	7.32197	7.71279	7.99651	8.20358	6.46332	7.75234	8.02134	7.86309	7.50297	7.0268	7.11123	9.57162	6.93434	6.68806	7.86511	7.31039	7.16485	8.10344	8.48377	7.3931	8.42596	6.86019	7.23451	9.0224	7.92631	6.94514	8.27118	6.50601	8.07953	7.11452	9.52133	7.7802	8.57161	9.17866	9.10787	7.6572	9.0387	10.2384	9.9742	10.2024	10.0281	9.65973	8.50512	8.18813	3.92829	3.66539	5.77472	5.10231	5.15817	3.57397	5.20572	5.3739	5.79299	4.30816	5.17157	5.54646	5.94702	7.49856	8.013	6.08165	7.48114	6.0634	6.8088	6.12857	7.02633	6.73033	6.30719	5.97728	7.08511	6.46967	6.17146	5.86082	6.90292	5.90245	6.68009	5.91036	6.30043	5.41269	4.70173	7.08829	6.05335	6.83226	6.3242	6.77667	6.63336	5.6993	6.42952	6.84367	5.70359	6.80649	6.37434	6.19379	6.64605	7.10883	7.02149	5.78416	5.54356	6.8452	7.09019	6.61951	4.67628	6.95026	6.82323	6.15856	7.73653	6.04706	6.23727	5.14853	6.86309	5.94237	6.10104	7.37811	6.02477	6.95671
"1552279_a_at"	2.38104	3.29569	3.56966	3.25577	4.44476	3.50383	2.80937	3.56163	3.54633	3.54064	3.37836	3.02935	3.04843	3.81534	3.54689	2.81575	3.37171	3.54581	3.46349	3.70795	4.36583	3.55409	3.27106	3.21366	3.24271	2.85022	3.26401	3.26794	3.19003	3.10611	3.42569	3.07049	3.5015	4.07477	3.25552	3.1352	3.11019	3.09936	4.0981	3.25674	3.25891	3.44551	3.48314	3.26312	3.59861	3.56776	3.47312	3.26101	4.3381	3.29083	3.23526	3.2684	3.25563	3.30078	3.21706	3.25931	3.28645	3.61597	3.25018	3.34425	3.30021	3.29389	4.38223	3.2956	3.29151	3.30646	3.10887	3.41588	3.80877	10.0885	4.12824	3.37376	3.24269	2.90749	3.32868	3.36419	3.12266	3.10686	3.48915	3.12036	3.2333	3.22667	3.14957	3.90974	3.31586	3.12554	3.43922	3.29731	3.41514	3.3273	3.28188	3.19531	3.18095	3.28034	3.43309	3.4214	3.29652	3.31948	3.3411	4.02608	3.1029	4.07629	3.95553	3.16557	5.06917	4.51084	3.44032	4.56011	3.51685	3.43441	3.29486	3.27149	4.52829	3.32686	4.27387	4.50001	3.87411	4.42737	3.35267	3.77234	3.29082	3.5144	3.27928	3.1003	3.12124	3.09356	5.80933	4.32028	3.43399	3.66202	3.17488	3.89674	3.43211	3.40689	4.78637	3.79853	3.27258	3.29444	3.25691	3.29366	3.32172	3.66837	4.14087	3.12903	3.1327	3.42862	3.89155	3.25369	3.26772	3.59005	3.30624	3.57424	4.78932	4.14626	3.29693
"1552283_s_at"	3.08156	4.48635	4.67866	3.75564	4.4576	5.41078	3.66349	4.00218	3.25905	4.7882	5.07151	4.10666	4.54945	5.58413	3.20294	4.99516	4.66599	4.00727	3.24687	3.08264	5.92784	4.69673	5.65315	4.45266	7.20171	4.26694	2.95989	3.29518	6.44599	3.93183	5.41009	3.18195	5.19914	4.12801	6.05875	4.6021	4.96303	6.67906	8.45964	6.45169	2.39457	2.7947	6.72589	5.34761	5.28434	4.93985	2.84202	4.7239	6.98293	4.83305	4.83612	4.26146	5.04257	2.54351	3.77399	3.4455	4.78688	5.4128	4.64591	5.74671	4.0318	3.36985	2.94226	2.37815	5.93175	3.29026	3.19362	3.39678	6.03617	7.14348	3.10283	5.00937	5.66089	4.14373	4.74737	2.91767	4.20289	4.65608	3.93698	3.52359	3.98226	2.84815	3.00878	4.26966	3.18794	4.53865	5.29112	4.99907	5.49461	7.48501	4.82995	4.85896	4.4622	5.05019	4.34112	5.02555	4.11798	4.82492	3.32448	5.94357	5.95619	7.11629	5.63173	5.63973	5.1698	5.07407	3.65668	4.89058	8.21427	6.81094	4.40498	4.36894	4.77834	6.24493	6.69546	7.11727	4.52045	7.7319	7.18487	6.42608	5.12296	5.3274	6.59321	6.42072	5.39449	4.26653	6.87064	6.09653	3.05199	7.39018	6.204	6.46427	8.05483	4.26823	6.69197	5.49482	5.15498	4.73734	5.60076	5.13234	5.49035	6.02701	5.8274	5.0728	4.73942	4.41985	7.56931	4.99369	2.86958	6.84411	6.82884	8.06624	6.76213	4.9916	5.85566
"1552286_at"	3.48536	4.85133	3.47618	4.50393	3.97879	3.55122	5.99544	4.10969	4.95998	5.55067	4.58314	3.64775	3.48527	4.13845	3.47711	3.65061	3.46015	5.32095	4.92603	3.65455	3.65081	4.39869	6.00023	3.5591	4.78955	3.82147	6.10676	4.11028	4.57049	5.22632	3.40081	6.44423	5.27727	4.70055	4.27662	3.70747	3.87149	3.48327	3.6927	3.66271	3.6721	3.28836	5.3835	5.14681	3.69652	3.30418	5.29331	3.79092	5.15127	4.54456	3.55265	3.56412	3.98004	3.53758	5.5412	3.66867	4.09997	4.68774	4.47926	5.80888	3.53409	3.81643	4.74251	4.15866	4.53518	6.29251	5.40239	3.59554	3.48516	3.20488	4.13616	4.57266	5.92619	5.82178	5.30976	4.57424	6.5801	4.9617	4.29041	6.08483	4.91355	4.82559	4.59987	5.56687	3.90128	4.0201	4.49736	3.68467	3.97465	4.06192	4.62016	3.96775	4.82292	3.91352	4.37941	5.44551	3.9181	3.72917	3.71054	4.03408	3.82696	3.88131	4.81572	3.61419	3.72864	3.61343	3.77181	4.03128	3.8528	3.80221	4.08019	3.59813	3.78737	3.79711	3.98985	4.9728	3.8391	3.85625	3.79892	3.62324	3.7928	3.72175	3.46168	3.92704	3.91431	3.84655	4.37802	3.55367	4.21888	3.75131	3.29078	3.62522	3.5802	4.19252	3.56491	3.60953	4.85407	3.54892	3.40111	3.87427	4.12777	3.59189	6.05759	3.85468	3.51723	3.69026	3.99813	3.63576	3.63043	5.21823	3.64496	3.63097	4.28165	3.93722	3.81768
"1552287_s_at"	8.25598	7.06063	7.5273	7.80824	6.65503	7.37138	7.08708	7.86767	7.29563	7.22005	8.68472	6.58827	6.94114	7.30138	6.99274	7.84603	8.22479	8.05755	8.13273	7.27883	7.42992	6.38893	7.96574	7.6071	7.91194	7.88431	7.9162	7.90077	7.17395	8.03039	5.20833	8.06084	7.10507	6.65064	8.70792	7.60848	7.52629	7.65591	6.99067	7.54693	7.43287	8.81729	6.6282	6.92926	7.12202	7.38931	6.84232	8.57189	7.22088	6.57761	7.06136	7.83393	6.70058	7.62532	7.36634	8.79218	7.71198	7.91248	7.6224	6.50837	8.00547	7.97626	6.10762	7.8808	7.07034	7.20564	8.74317	7.27665	6.91815	7.56506	6.73138	8.17327	7.65532	7.88872	7.68442	7.95745	8.21091	7.56823	6.54189	8.32316	6.24511	6.65413	5.19868	7.14638	6.23191	5.81749	6.12893	7.11175	7.56817	7.45583	6.75062	7.24137	6.68984	7.02541	7.03456	6.51628	6.48698	6.89186	6.29391	6.73375	6.73077	7.71254	6.93355	6.66403	7.3498	7.03415	7.41281	6.6161	8.84352	8.24475	6.77777	6.47351	6.60335	6.41588	6.70479	6.80106	6.71552	7.40096	7.03115	7.18587	7.01084	7.64293	7.88136	8.14421	6.43177	7.15084	7.10447	6.92659	6.76944	6.5051	7.8156	7.03956	6.34398	6.625	7.24213	6.79533	6.87837	6.89217	6.90703	7.60653	7.01891	6.70075	6.34628	7.70255	7.09066	6.73042	7.71657	6.33908	6.94069	8.22516	5.33271	7.18897	7.59281	7.13314	7.52636
"1552288_at"	3.29791	2.92745	3.36851	3.33268	2.86751	3.25414	2.98613	3.36034	3.68063	3.36525	3.15533	3.1418	2.87597	2.8193	3.29209	3.20439	3.33683	3.29261	3.43018	3.34952	3.20963	3.37382	3.19493	3.26048	4.55124	3.20522	3.24008	3.31467	3.33819	3.15484	3.68993	3.10243	3.34192	3.19587	3.582	3.3458	3.20358	3.18518	3.53218	5.3583	3.33292	3.07792	3.17791	3.66544	3.25063	3.11458	3.3757	3.26236	5.48378	3.26746	3.183	3.31784	3.22494	4.28686	3.30117	3.39083	5.57068	3.22396	3.25733	3.22853	3.34811	3.27825	3.36725	5.03991	3.29787	5.45085	3.42165	3.12429	3.36873	3.40538	4.36857	3.56617	3.12052	3.611	3.06756	3.856	3.55171	3.37765	3.2947	3.31925	3.28634	3.87074	3.49932	3.14525	3.07769	3.46281	3.48581	3.21949	2.97951	3.14541	3.39378	3.40813	3.79456	3.19995	3.44843	3.62409	5.44368	5.1838	3.77047	3.24733	6.13314	3.26372	3.26493	5.10085	3.45703	3.60579	7.82684	4.5622	5.3828	4.58045	5.67962	4.14592	5.96648	5.74983	3.61992	4.91846	3.57311	3.40355	3.28543	4.35733	4.66614	3.31629	6.44245	3.27482	5.33842	6.40209	3.62453	3.27443	3.42269	6.37604	3.55386	6.20795	3.26246	4.24013	3.16355	5.75949	8.57495	3.92528	5.65784	6.52532	5.45685	3.36715	5.36237	4.58072	6.83432	6.85123	3.40361	6.08814	6.08359	3.22867	3.3165	4.43782	3.28263	4.68492	5.90636
"1552289_a_at"	2.15362	2.06216	2.16658	2.17856	2.14352	2.06679	2.15117	2.23731	2.85795	2.16081	2.13976	1.94611	2.16826	2.1386	2.15875	2.16978	2.15601	2.16245	2.44363	2.16486	2.09857	2.16669	2.0496	2.13277	4.48598	2.06524	2.09482	2.06616	2.09222	1.95857	2.89361	1.93681	2.10711	2.03944	2.61795	2.07582	2.01808	2.05852	2.18598	2.36225	2.77336	1.93766	2.00092	2.09449	1.98776	1.98346	2.07607	2.05843	4.00447	2.0833	2.13441	2.10036	2.05995	2.10576	1.96804	2.08893	5.79516	1.98381	2.08673	1.97375	2.10618	2.0606	2.09898	2.10076	2.08893	3.17762	1.98992	1.98003	4.26301	2.09414	2.33005	1.99217	1.74038	2.27478	1.88329	2.07752	2.10439	2.15784	1.9146	2.21032	1.84487	2.19167	2.2363	2.05487	2.10577	2.20124	1.7264	1.81999	1.84221	1.98281	1.98924	2.23272	2.27745	1.8298	1.98014	2.07229	4.61129	4.52623	2.1031	2.98844	3.64577	2.19313	2.19729	3.86847	2.28031	2.28282	6.23228	2.69201	4.90512	2.59835	5.43426	3.87986	5.41155	5.47707	2.01073	4.3205	2.08213	2.07237	2.06643	2.81409	3.74635	2.91058	5.32412	2.04142	4.32732	6.30018	2.16535	2.15088	2.1747	6.31816	2.2417	5.04401	2.13375	2.719	1.9837	5.1734	7.78829	3.95619	4.17091	6.58936	4.76341	2.15133	5.56516	3.68632	6.17938	6.07386	3.63902	6.26293	6.1806	1.87286	1.91461	2.60087	1.92613	1.92706	5.17683
"1552291_at"	7.44487	7.65626	7.93926	9.1879	9.68766	7.77733	7.87517	7.70748	8.17017	8.42363	8.29689	8.23786	8.45024	7.87243	8.071	7.99926	7.51531	7.62082	7.06649	8.56754	7.8992	8.08279	8.20478	8.73646	9.59069	7.95818	8.44828	7.63807	7.57443	7.3768	8.07559	8.5407	8.0022	7.60036	9.54652	7.38985	7.94512	7.48718	8.18324	8.12976	7.71144	9.38949	9.09887	8.03473	7.45877	8.23653	8.54216	7.14147	8.06591	7.94685	7.7035	7.55307	8.15014	7.52457	7.90166	10.411	7.95749	7.70259	8.54408	7.97127	7.34396	7.73832	8.56083	7.44837	7.31067	8.31866	7.61719	7.68481	7.49026	7.44317	8.2148	9.03355	9.57716	10.0171	6.32088	10.1279	8.95748	9.51673	8.43471	8.04556	8.39331	7.96681	8.59865	8.8018	8.53905	7.53322	8.13344	6.96432	6.81037	7.04729	7.05873	7.47881	5.72611	7.23228	7.2787	7.11062	8.34412	8.40163	8.66313	8.94237	8.06073	8.69105	9.13741	8.63289	9.31684	8.95959	7.09214	7.38476	7.87306	10.7545	7.99507	7.64744	9.33118	8.0301	8.78882	8.09806	7.54481	10.8961	7.88824	9.16144	7.92145	8.90372	7.8607	8.00764	8.38294	7.67868	8.37379	8.65363	9.0692	7.33184	8.062	8.16335	7.61651	7.58068	9.82413	7.18218	7.54748	7.51509	8.92828	8.06394	8.03768	10.0217	8.56215	7.54061	7.6665	7.60441	8.36881	8.47062	7.19038	7.66796	9.14542	7.42157	9.26842	7.35138	7.9416
"1552295_a_at"	5.56351	5.51355	6.18142	5.60486	5.58683	6.61041	5.54405	5.64323	5.5465	5.49963	5.57542	5.75518	5.54905	5.23705	6.03787	5.55612	6.59291	5.54437	6.10478	5.54752	5.56764	5.54735	5.68506	5.74327	5.13616	5.60185	5.79951	5.66173	5.64657	5.62373	5.70061	5.59627	5.74408	5.6459	5.7154	5.804	5.71211	5.77709	5.73239	6.47481	5.89076	5.57173	5.63141	5.7806	5.61918	5.69947	5.7023	5.23932	5.69844	5.67494	5.80793	5.77656	5.51497	5.69906	5.48455	5.06451	5.76426	5.69892	5.4069	5.6885	5.7031	5.54521	5.58336	5.69334	5.348	5.42169	5.40493	5.84978	5.7685	5.24648	5.77101	5.49249	5.45382	5.53874	5.68738	5.42121	5.65151	6.377	7.93964	7.24022	5.79671	5.70154	7.57452	5.3633	5.73093	5.63809	5.63625	5.49478	5.66401	5.57309	5.71438	5.54304	5.68333	5.53662	5.74041	5.61353	5.71483	5.75604	5.75367	5.9477	5.64522	5.47589	5.64863	6.01095	5.68901	5.69534	7.38514	6.60363	5.76899	6.10171	7.12029	5.77765	6.3044	6.12046	5.57949	6.16386	5.62807	6.10384	5.62071	5.76514	5.95922	5.8858	7.28097	5.60098	6.04265	6.11005	6.30874	5.50041	5.72545	5.55722	5.55784	6.17623	6.51816	5.74381	5.75046	5.99925	6.19769	5.64236	6.14521	5.6926	5.6886	5.68949	5.68687	5.68852	6.82449	6.55426	5.63842	6.17581	5.54106	5.53788	5.58676	5.81767	5.58305	5.60557	5.57482
"1552301_a_at"	2.02492	2.01872	2.03176	2.12855	3.05445	3.09297	2.03005	1.98803	2.05345	2.03864	2.02597	2.06824	2.05085	6.2635	9.42099	1.97926	2.04094	2.02026	2.02603	2.02597	2.03792	2.8107	2.07907	3.81241	2.114	2.11129	2.12435	2.1264	2.05159	2.3307	2.32532	2.29742	2.14411	2.08171	2.10666	2.1069	2.15781	3.63698	2.03152	2.09277	2.09455	2.29825	2.09997	2.13212	2.32463	2.31387	2.13936	2.10309	3.8108	2.10009	2.07934	2.12333	2.10875	4.00516	2.11907	2.1252	2.18575	2.31932	2.09741	2.09951	2.13455	2.10728	2.11187	2.13469	2.10895	2.10487	2.10681	2.33097	2.11267	2.13097	6.01901	2.11805	2.15405	1.98799	2.07605	2.08616	2.20979	2.1116	2.12304	1.98769	2.15276	2.29373	2.13906	2.09373	2.05026	2.05605	2.22807	2.52023	2.05714	2.09152	2.20007	2.10446	2.00958	2.15432	2.19478	2.06728	1.99376	3.87728	2.0094	7.76841	4.81332	1.96551	1.96968	10.5075	1.96611	3.57839	2.21779	2.07473	2.05525	2.05036	4.73659	7.57677	2.04852	2.07543	2.07623	11.5654	2.07543	2.0546	2.04146	2.56267	5.22565	3.03535	8.04151	2.05244	10.1364	2.82746	2.06676	2.04074	2.61715	2.12519	2.04973	7.19422	2.24378	2.15565	6.02064	2.34789	3.34345	2.17185	2.17435	3.1672	5.0986	2.1832	2.29413	2.16967	9.00865	2.12452	2.14651	2.12592	2.1048	2.09387	4.05164	3.3471	2.09202	2.09433	2.09897
"1552302_at"	5.29306	6.14944	6.86113	4.4311	6.9413	7.56476	7.15975	6.96842	6.08432	6.07076	6.53569	9.86439	5.46275	6.84857	7.14942	5.69448	5.75707	6.34882	6.63604	7.46851	7.33969	6.49378	5.83726	6.78085	6.57421	7.64902	6.58003	6.99337	5.06664	6.0999	7.58674	6.31769	8.13136	7.23976	5.28267	5.60593	5.33011	6.91431	6.90155	6.17472	7.52807	6.13842	5.72428	6.84695	6.69642	6.66733	8.24871	6.40148	6.52531	6.84692	6.70303	6.94835	7.67478	6.46171	5.44211	6.22885	7.12936	6.29584	7.41501	6.24553	7.5428	6.06497	6.21436	6.30286	8.16391	4.80557	6.38289	6.75176	6.99164	4.44529	5.59275	3.67471	3.73135	4.13761	3.52351	4.17424	3.55633	4.13875	4.93857	3.77427	3.57302	4.25076	5.12583	3.93098	4.16238	7.24692	6.9401	6.36841	5.55096	6.8112	5.85411	6.5944	5.85864	5.74768	5.74063	7.52241	6.7887	7.68263	7.60629	5.88596	6.74614	7.74876	5.51474	7.03918	6.64578	6.49066	6.85988	5.94071	5.98186	6.64476	7.17853	6.54707	6.81426	7.52839	8.26296	6.57785	6.78484	6.96153	5.64422	7.56999	7.27621	6.64648	4.87713	5.17566	7.40339	6.5823	6.35116	7.53732	6.34729	6.68866	6.63855	6.76203	5.32541	5.73022	6.57486	7.2954	6.16479	6.72119	6.42887	5.34271	6.78696	7.64787	6.00818	7.92448	6.7119	6.72315	6.52683	4.86436	7.13378	5.82054	5.83687	5.78065	6.26327	5.24107	5.67713
"1552303_a_at"	4.63686	4.57212	4.89554	3.89572	4.86102	5.66768	5.07561	5.15986	4.67443	4.75113	4.77051	8.33621	4.54732	5.26597	5.35828	4.55682	4.67013	4.82178	4.86307	5.54382	5.41077	4.86656	4.51895	4.76188	4.79312	5.42455	4.50866	4.72704	4.28385	4.78665	5.12173	5.01778	6.34052	4.87346	4.3159	4.44029	4.60563	4.86331	5.00262	4.63276	5.85325	4.95137	4.64795	4.72589	4.8078	5.20817	6.89902	4.83799	5.06386	4.9898	4.37951	5.38632	5.5793	4.73049	4.43934	4.70699	4.71937	4.58443	4.97769	4.58164	5.15153	4.72607	4.62166	6.0338	6.60124	4.20125	4.40995	5.24349	4.95481	4.3904	4.72266	3.83098	3.76236	4.15473	2.26108	3.95915	3.53949	4.10301	4.33478	3.80377	4.36511	3.60047	4.66294	3.53192	3.7549	4.79208	4.88989	4.45725	4.42164	4.44969	4.57853	4.65917	4.68883	4.00914	4.32303	4.45204	4.78074	5.88992	4.86999	4.2567	5.1995	5.37215	4.39906	4.72261	4.70791	4.69584	5.47718	4.53994	4.08053	5.0043	5.87774	4.44727	4.92058	5.79959	5.796	5.25647	4.55633	4.51593	4.47581	5.14933	5.10068	4.8359	3.84538	3.77579	5.01866	4.94716	4.74186	5.31294	4.76712	4.8476	4.73197	4.7927	4.69549	5.25906	4.89285	5.6666	4.35233	4.72922	4.69495	4.481	4.76574	5.84207	4.3365	6.14791	5.99693	4.66353	4.48873	3.99615	5.39059	4.28925	4.43799	4.47593	4.34265	4.40204	4.39059
"1552306_at"	4.94503	3.62882	3.66235	3.84569	5.97556	3.93075	3.72935	3.56406	4.90108	3.55407	4.10953	5.25975	3.71945	3.63604	3.69501	3.36689	3.76332	4.01373	3.70078	3.71584	4.74644	3.66385	4.94817	3.36676	3.41569	3.40113	5.09084	3.44228	5.67455	3.25844	6.80417	2.99559	4.64078	3.53034	6.90064	3.49149	5.25093	3.53419	3.50384	4.71114	4.92364	3.5781	6.67195	4.36107	6.33938	3.32224	3.36157	3.42565	3.72739	3.26654	3.56501	3.31264	3.29069	3.44978	3.38815	4.03641	3.41173	3.09704	3.39161	3.57611	3.45689	3.40092	4.87466	4.0457	3.42528	3.28004	3.54707	3.17291	3.38992	5.1466	3.57147	8.75309	3.75228	5.78791	3.75839	4.62652	3.81032	5.78347	3.62437	6.07742	3.49237	4.08561	3.94659	5.19301	5.30935	3.46921	3.59994	3.40441	3.5619	3.64962	3.84673	3.92513	4.95296	3.35989	3.89707	3.96025	3.61013	3.49043	3.43168	5.88425	3.27835	3.22686	3.20909	3.53005	3.54852	3.59877	3.60885	3.62566	3.60964	3.57712	3.57525	3.41051	3.65014	3.69113	4.07759	3.76303	3.82925	3.76778	3.84261	3.78048	3.65596	3.90328	5.00067	3.75507	3.66553	3.6569	3.74105	3.63421	4.61954	3.85197	3.91941	3.92594	3.67099	3.81762	3.81111	3.8086	3.77406	3.78209	3.94437	3.89259	3.95087	4.01703	3.95128	3.94459	3.43834	3.47913	3.55125	3.51997	3.4502	3.40002	3.77248	3.6482	5.46501	3.67934	3.65027
"1552307_a_at"	4.48117	2.86959	2.90633	2.7654	2.68911	2.59283	3.39358	3.02847	2.74207	3.13915	2.92725	3.14097	3.28956	3.71767	4.30977	2.72022	2.7381	4.01807	2.79782	3.19347	2.94575	2.86301	2.95861	2.59613	2.69879	3.81896	3.17437	5.60589	2.93428	2.47468	2.75974	4.40855	2.58888	2.84453	4.13278	2.63419	5.02555	2.74256	2.57977	3.40917	4.77272	3.74192	2.86332	2.56728	2.91723	3.12329	3.12749	3.64652	3.9216	2.70911	3.35438	2.73088	4.51477	3.42854	3.07157	2.71504	3.8572	2.55393	2.70469	3.70763	2.99684	2.56289	2.72146	2.73514	2.86587	2.6999	4.87441	2.92361	2.70427	2.56266	3.62035	3.03048	5.2743	2.82706	5.39453	3.06192	2.85929	5.26794	3.30907	2.81211	3.25217	2.78769	3.86398	4.28561	5.43399	3.10709	3.16505	3.41496	2.98336	3.18276	2.60694	3.16968	3.06426	3.97934	2.5961	3.11628	2.79364	3.51641	3.48945	6.47506	2.75069	2.98604	4.30462	6.52499	2.77122	2.89915	2.97969	2.96537	2.93806	2.85735	2.94733	2.95574	4.63704	3.00648	4.24683	4.60173	3.14364	4.0134	3.3911	5.5065	2.95162	3.74716	3.32236	4.41964	3.24333	3.16476	3.23723	3.10326	3.09779	3.68172	2.93439	3.11287	3.28858	4.02508	5.055	2.45317	3.59173	3.24032	6.38414	3.37471	3.69516	7.19085	2.72501	2.84031	3.67993	3.03752	3.17836	3.53111	3.31047	3.02063	3.70574	3.15549	3.07325	3.16548	3.28922
"1552309_a_at"	4.5408	7.25712	7.26113	2.75354	4.84421	7.49566	4.62976	6.50172	4.41666	3.73517	6.8025	4.6759	3.02446	3.21618	6.38218	5.95146	4.84484	6.41311	4.6736	3.02098	4.80743	5.05909	5.02573	5.02583	4.13183	8.00238	5.79865	2.38901	2.60893	3.30406	5.32273	5.81162	2.37563	4.61143	4.02324	7.29638	4.05313	4.98559	5.08368	7.47085	6.94513	3.39732	3.09896	6.91514	4.83626	6.57155	6.19919	2.99709	4.54777	4.82454	7.205	6.33	4.24256	5.46215	2.63948	2.38117	7.20194	4.5288	4.81805	2.30124	5.88082	4.32301	4.82792	7.62486	5.30601	4.68254	3.65274	6.79314	6.52187	2.38695	6.37827	2.23635	2.90513	2.90902	2.25361	3.05446	2.71977	5.32224	7.63616	5.2097	4.59245	2.82947	11.9024	2.92942	2.86053	5.23103	6.4247	6.73518	6.09016	6.38801	5.04846	5.41982	3.52733	5.2804	3.35731	4.76419	6.93127	5.24153	5.18229	5.26424	5.52505	3.79262	2.90623	6.47874	3.51888	2.90568	7.16922	5.02042	4.61694	6.19576	7.0493	6.56377	5.7898	6.4317	4.66757	4.6855	4.80478	4.47927	4.8164	5.27343	6.75144	3.53829	5.63299	2.91342	6.93212	7.26893	2.88153	5.31308	3.50604	5.52991	4.71059	6.4797	5.98994	5.17264	3.45479	5.92958	5.82364	5.17448	5.33144	6.76414	5.01681	3.14767	5.57214	5.23994	7.39544	6.61074	5.3252	6.97006	3.46377	4.08203	3.50375	5.17056	4.66261	5.5675	3.91379
"1552310_at"	6.06578	5.44355	5.40529	4.79606	6.78206	6.60598	5.44712	8.38638	6.24072	6.86242	6.63975	4.91341	6.10819	6.78708	5.58926	6.57083	7.93055	8.04824	6.32868	5.83021	6.67979	5.6371	6.57479	4.05586	5.21644	6.46806	7.85984	5.79836	6.5996	6.69831	5.83245	5.80609	5.69882	6.08265	6.10876	6.50054	6.28794	6.59967	6.02965	5.77282	6.36932	7.04008	5.80289	4.81234	6.39261	5.45254	5.9183	7.64873	4.95231	5.66894	5.75122	5.3017	6.4035	5.08569	5.05538	5.94877	5.22641	6.12076	5.26503	6.02888	6.22358	5.73678	5.12698	6.50951	6.2304	5.99085	3.64543	5.8158	6.4432	5.56139	4.89088	7.91912	7.9114	7.75494	6.47026	4.10417	5.8282	8.88922	6.58146	7.58902	7.54293	7.67028	7.37852	7.05852	7.66992	4.12484	5.47292	7.01805	7.02228	6.08402	5.84167	5.96236	4.40509	6.93551	5.85644	4.39735	6.1798	6.99843	5.28225	6.46744	6.2859	6.07547	7.2191	6.63646	7.39585	4.33826	7.06784	5.37917	6.36938	6.07608	6.82392	7.25116	6.80309	6.03443	5.98368	7.6647	7.22986	5.92275	6.63855	6.08341	6.40335	7.02999	7.10133	6.00886	5.70892	6.45541	5.74334	6.68585	5.4595	6.44357	7.4804	5.54206	7.21206	7.2554	6.66496	5.98906	5.99396	6.75247	6.45511	6.17112	6.83716	6.29404	4.3788	6.35206	6.43826	5.45433	5.65914	5.69336	7.29557	6.1529	5.27815	6.22233	5.76242	6.15619	4.54624
"1552311_a_at"	5.45586	5.60929	5.70901	5.8486	5.66026	5.74455	5.83498	5.51057	5.68921	5.61389	5.47921	5.74563	5.5934	5.40154	5.48018	5.45796	5.47822	5.50562	5.56156	5.60261	5.61923	5.56813	5.58472	5.66687	5.30717	5.58256	5.46152	5.68944	5.64812	5.7243	5.67086	5.49383	5.88328	5.59547	5.59689	5.45778	5.47882	5.31405	5.28281	5.58344	5.2987	5.42714	5.62812	5.68623	5.76901	5.47516	5.60716	5.62386	5.73315	5.68206	5.2785	5.6411	5.70642	5.60469	5.69132	5.44151	5.47913	5.39013	5.80373	5.72437	5.73098	5.68693	6.35561	5.45927	5.68508	5.88691	5.69549	5.76602	5.67837	5.69107	5.57407	5.98918	5.73948	5.27206	6.02398	5.77225	5.5668	5.44644	5.77398	5.06817	5.58008	5.21855	5.26254	5.79953	5.62038	7.25367	6.46976	6.35582	5.53199	5.94874	6.48441	6.43399	7.20699	5.97945	5.99454	6.9257	5.60729	5.64563	6.11484	5.21183	5.43771	5.58055	5.49775	5.77176	5.7406	5.38668	5.22017	5.73306	5.72845	5.5938	5.29201	5.36603	5.76256	5.69248	6.40413	5.33039	5.53598	5.96014	5.57902	6.10878	5.5417	5.56532	5.50476	5.65366	5.59829	5.43469	5.4419	5.65539	5.81688	5.47511	5.56165	5.89335	5.32031	5.32276	5.69542	5.65504	5.57681	5.89051	5.55067	5.18046	5.95654	5.80778	5.60223	5.44788	5.33477	5.76152	5.84083	5.70394	5.5658	5.69324	5.70008	5.42724	5.67761	5.49714	5.37625
"1552312_a_at"	3.49121	4.33997	3.07912	3.83728	5.71227	4.04849	4.53386	3.81675	5.03185	4.31736	3.70737	5.72881	5.01769	3.12769	5.31823	5.07851	3.76451	3.44544	3.21836	4.40578	4.5223	4.28739	3.5015	3.56898	4.04459	4.71157	3.72858	3.40778	3.43235	5.25017	4.39251	3.0648	3.40785	3.42498	4.19771	4.58048	6.14765	5.21858	3.61696	4.30816	6.46812	5.48602	3.54997	3.93071	3.9806	3.68383	5.12797	5.37768	4.68226	3.40856	3.56825	3.63953	3.90251	3.38561	3.51081	3.41056	3.3945	3.12599	3.28738	3.66132	3.39873	4.54334	5.08369	4.35683	3.37292	3.29897	3.52202	3.42031	3.36135	4.52019	5.39743	6.66272	5.68167	6.34992	6.00079	5.72479	6.07681	4.89341	5.58131	4.90147	7.59895	7.07775	6.03667	5.59845	6.93988	3.75405	3.69004	3.61145	3.44256	3.8479	3.29538	4.09193	3.75128	3.59523	3.67717	3.88009	3.77705	3.80581	3.79451	4.85503	3.64994	3.70208	3.74298	3.74472	3.70881	3.74396	3.73458	3.90433	3.48569	3.7478	3.74558	4.21555	3.82282	3.86351	3.80621	3.8409	3.93968	3.65173	3.82609	4.03017	4.03292	4.0068	4.52306	3.63265	4.01619	3.96976	3.99099	3.97219	4.25426	4.05843	4.04454	4.12291	3.62507	3.58197	5.91029	4.56212	3.67536	3.60485	3.90359	3.68402	3.61757	3.68865	3.67483	3.60139	3.73586	3.24805	3.65768	3.59446	3.8002	3.60455	5.86082	3.63326	3.60165	3.67141	3.56578
"1552315_at"	2.90589	2.89817	2.91355	2.68046	2.93972	2.91121	3.99178	3.13022	2.9124	2.80162	2.91028	2.97678	2.91609	5.01462	3.71739	3.46895	2.56972	4.96941	2.78082	4.33372	4.19525	2.80674	3.01926	3.12279	3.02443	3.55057	2.98099	3.05699	3.08527	3.18316	3.18259	3.37003	2.80199	2.97553	3.02655	2.99865	2.97955	3.59852	2.94149	2.93644	4.70861	3.17282	2.94568	2.92375	3.18573	3.18467	3.05953	3.05064	3.17921	3.04073	3.06781	3.05857	4.28132	3.05744	3.06121	3.04388	3.0539	3.18032	3.0404	2.95181	3.17261	3.05217	2.95623	4.01073	3.34013	3.0216	3.24713	3.18113	3.0453	2.77952	3.0513	2.88863	3.04439	2.96343	2.83599	2.66771	2.95747	3.04751	2.85794	3.13942	3.09072	2.7433	2.81936	2.94463	3.15069	3.19246	4.21374	3.08557	5.103	3.98942	4.07569	3.4543	3.61945	3.0832	2.90329	2.88584	3.14782	3.15031	3.14792	3.13418	3.18514	3.1855	3.19107	2.96688	2.96923	2.96952	5.03913	2.84479	2.83894	2.83333	3.57961	3.71907	2.88985	2.7327	2.89324	3.32599	2.67546	2.65824	3.16735	2.99455	3.14304	3.00333	2.99015	3.20333	3.04827	3.04516	3.04608	4.43994	3.05279	2.82998	2.8258	2.82433	2.89524	2.9006	2.89476	3.09862	2.96646	2.93858	4.76019	3.27797	2.7353	2.73399	2.73023	5.65169	3.73638	3.02811	3.03596	3.07975	3.07496	3.07101	2.86262	3.45518	2.86262	2.86648	2.95869
"1552316_a_at"	6.5306	6.37722	6.69012	4.14017	5.68468	6.14097	8.7055	7.23035	5.92396	3.9243	7.14135	7.35327	6.97511	8.7516	7.34152	6.46008	4.45611	8.45706	5.81691	8.0388	7.96465	5.92457	6.2643	6.78568	6.12275	8.46808	4.88808	8.28894	6.15628	5.84631	4.79607	8.28958	4.19583	6.04746	4.3447	6.57293	6.59794	7.50226	5.94706	5.29204	8.6477	6.34556	4.43608	5.80338	6.7331	6.56496	7.19765	6.18601	5.41881	6.23921	7.73103	7.53309	8.91312	6.03248	4.18727	6.6959	8.1448	6.66341	6.76045	6.07776	7.71446	6.17731	4.41186	8.19193	8.19455	3.52319	6.11163	7.29772	5.49113	3.65425	6.07712	4.06584	4.78434	4.04061	3.95652	4.1746	4.01676	4.05962	4.52419	3.79849	4.49275	4.17096	4.31736	4.20834	4.33891	8.39096	10.4198	9.22556	8.94281	8.72294	8.40927	7.17122	7.45127	8.29668	7.68582	7.02391	6.15435	7.06469	6.84855	6.73306	5.8727	7.18026	5.9028	5.1216	7.65236	4.71641	8.60027	5.86137	5.5445	6.51183	7.58896	7.10097	7.3208	5.73936	5.41815	5.97077	6.61702	5.23203	7.81996	7.48371	6.98384	6.39437	5.84261	6.88814	4.22602	6.96119	6.83562	8.07256	4.36673	4.93038	5.57892	5.47847	5.24287	6.1702	4.42778	7.92421	5.74162	5.97587	8.09779	7.45764	6.95764	5.77682	4.6334	9.36062	7.85921	5.36015	6.81225	6.04952	5.51979	4.54491	4.72401	6.29993	6.45921	6.98552	6.94884
"1552318_at"	5.11829	4.80104	5.18191	4.72929	5.01359	5.03993	6.80394	5.13287	4.82197	4.65471	5.58933	6.02584	5.90357	7.40331	5.46718	5.49873	4.78019	7.61338	4.83202	7.59572	7.10718	5.05426	5.06351	5.8874	4.96873	7.84535	4.64249	6.27188	5.06203	5.32513	4.59824	7.38731	4.69831	5.47245	4.85658	5.42744	5.08786	6.04034	5.20007	4.95003	7.07681	5.56384	4.76433	4.88965	5.41187	5.36085	5.17078	5.41408	4.70708	5.06763	6.71745	6.70072	7.30372	4.91959	4.82596	5.04273	6.58517	5.35854	5.76012	5.06017	6.76821	5.3406	4.89285	6.50713	6.53749	4.62865	4.7524	6.33267	4.94767	4.66842	4.99126	4.11836	4.69546	5.06531	4.18189	3.96737	4.24932	4.48732	4.08442	5.08323	5.04803	4.14593	4.35838	4.95708	4.4003	6.17834	7.90119	8.60316	8.34758	8.04389	5.84338	6.5252	5.9784	7.71048	5.93405	5.88505	5.61223	5.69133	5.90712	5.41902	5.55071	5.69422	5.67265	4.98384	6.66369	4.99722	7.81854	5.47404	4.94281	4.853	7.13282	5.25732	6.52123	4.91028	5.19698	5.32188	5.91414	5.06128	6.52367	6.65812	6.40199	5.85991	5.12027	5.53153	5.21722	6.54007	6.73441	8.14791	5.23128	6.26922	5.66515	5.19274	5.02885	5.0221	4.98	5.85605	5.37931	5.87662	7.94804	6.48072	6.56381	5.41331	4.87456	8.48096	5.95942	4.2074	5.19711	5.39423	6.01518	4.93109	4.89994	5.28616	5.44976	6.11835	5.48281
"1552319_a_at"	3.26217	3.50287	3.29146	5.54025	4.0959	3.45235	3.32863	3.32638	3.28095	3.49121	3.28927	3.39126	3.32208	3.25246	3.27435	3.43547	4.62364	8.18652	3.35809	3.29805	3.24184	3.29355	3.51671	3.54636	3.50793	3.47591	3.85404	3.56388	3.79614	6.22407	2.91681	2.88036	3.58693	3.39701	5.5957	3.63698	5.65106	3.4732	3.47322	3.45241	3.50107	4.44702	3.6144	3.559	3.30472	2.90588	3.58692	3.54755	2.93928	3.50307	4.31515	4.89919	3.5267	3.57469	7.80772	6.67084	3.98173	6.89115	3.52508	3.88685	5.33289	5.12235	3.55466	3.6746	3.54956	3.87554	3.63699	2.92059	3.53771	3.5473	5.35659	7.43975	3.76097	6.36472	9.15958	8.51622	7.94933	4.06751	3.76752	3.62318	3.96164	3.60919	3.71639	5.59558	8.92674	3.92162	3.81262	3.8386	2.98259	3.42209	3.35173	3.77803	3.8596	3.86304	3.32367	3.5829	3.36284	3.39154	3.42339	3.23558	3.4862	3.52665	3.44781	3.49692	3.52966	3.54209	2.88864	3.0755	3.04216	2.94528	3.16269	3.1694	3.19186	3.23976	3.33642	3.17004	3.26494	3.26909	3.22835	3.40627	3.49688	3.41926	3.35287	3.40956	3.67191	3.57537	3.63474	3.59745	3.65496	3.61246	3.58545	3.7285	3.10398	3.13472	3.18514	3.19434	3.62048	3.42706	3.40708	3.39337	3.48031	3.40673	3.31037	3.37662	3.28095	3.51228	3.53991	3.69844	3.72221	3.64618	3.664	3.63189	3.6483	3.66777	3.64778
"1552325_at"	3.40679	3.40843	3.48109	3.71838	3.60224	3.42565	3.40092	3.22512	3.45686	3.53219	3.33149	3.36868	3.52606	3.36375	3.4296	3.26954	3.4491	3.41258	3.39743	3.50969	3.31521	3.50098	3.39194	3.43047	3.27723	3.33177	3.36149	3.563	3.50739	3.49554	3.39095	3.381	3.52167	3.41725	3.36485	3.07927	3.33895	3.27258	3.13983	3.35382	3.33554	3.23058	3.44192	3.51407	3.54061	3.46704	3.51288	3.45052	3.61123	3.40985	3.30521	3.54729	3.3518	3.51371	3.75789	3.87559	3.47749	3.50955	3.39112	3.65114	3.60916	3.41439	3.61142	3.75167	3.61294	3.45865	3.76502	3.45938	3.63433	3.64294	3.36643	4.20036	4.19607	3.89582	3.95994	4.16409	4.1312	3.8837	3.91176	3.78152	4.06044	4.19278	3.96818	4.01581	4.51443	4.93283	4.84014	3.90036	3.40122	3.91184	4.2548	4.47743	5.01079	3.94044	4.15625	4.93228	3.45223	3.60661	3.86538	3.32287	3.16183	3.38469	3.31247	3.16999	3.53097	3.36556	3.18467	3.6275	3.56027	3.24713	3.09169	3.11137	3.35579	3.747	4.14114	3.19915	3.63413	3.54996	3.41824	3.44191	3.41127	3.35322	3.28508	3.52435	3.45125	3.18423	3.52556	3.29296	3.45692	3.28558	3.20157	3.85555	3.21648	3.16825	3.34173	3.29965	3.78511	3.5858	3.29789	3.19831	3.72606	3.22974	3.23076	3.27545	3.02547	3.60645	3.77986	3.43808	3.50986	3.45956	3.3361	3.21104	3.29283	3.25117	3.2422
"1552327_at"	2.34896	2.37061	2.36272	2.38103	2.35204	2.35211	2.36056	2.34891	2.44162	2.37437	2.35498	2.38051	2.37099	2.33749	2.36214	2.34573	2.35026	2.35733	2.35106	2.36607	2.35597	2.36473	2.3962	2.39462	2.3801	2.39382	2.3988	2.4115	2.40913	2.31569	2.28363	2.26554	2.4344	2.37431	2.74346	2.44338	2.352	2.43085	2.37571	2.38109	2.39594	3.24734	2.39204	2.51436	2.29345	2.2849	2.42449	2.40377	2.3094	2.39571	2.38568	2.41344	2.38939	2.42889	2.40288	2.40009	2.38977	2.27673	2.38347	2.4198	2.42408	2.39558	2.42605	2.41429	2.4106	2.39716	2.468	2.28284	2.4028	2.40837	2.38648	2.38942	2.48705	2.44652	2.42627	2.41883	2.35202	2.39053	2.41429	2.41826	2.4352	2.4114	2.41155	2.45389	2.54362	2.44647	2.74429	4.10537	6.50389	3.63732	2.93565	2.4047	2.76718	3.60185	2.43542	2.94335	4.53562	2.45805	2.47979	2.38211	2.44737	2.35964	6.5764	2.38007	2.4248	2.39697	5.40494	2.40262	3.51845	2.35227	5.49515	6.71762	2.43058	2.32964	2.52844	2.32483	4.87398	2.4545	2.37754	7.059	3.33987	4.50064	4.76337	2.39983	2.46003	2.32669	2.3557	2.32086	2.37521	6.57417	2.38162	2.49583	3.56461	5.7686	2.33052	2.31545	2.6159	7.66992	2.31885	3.67347	3.66053	2.65309	2.29407	2.2986	2.34524	2.42743	2.48493	2.45606	2.41955	2.3376	2.45752	2.35268	2.36248	2.41915	2.35762
"1552329_at"	6.38522	8.04496	4.01893	7.77128	6.29791	6.03251	6.59796	7.71608	3.88155	7.20094	8.08801	6.39225	5.99761	5.89129	5.35713	7.47678	5.33758	8.38186	8.65467	6.26106	6.38724	5.93171	7.45939	4.25809	6.30434	6.93784	6.86255	4.04017	5.86231	4.54531	7.59876	5.70478	4.96761	4.66706	8.07356	5.50283	7.16413	6.26856	6.2295	5.84001	6.57585	7.52666	5.11232	6.2269	6.72756	5.87502	6.12461	4.34247	5.5063	4.02322	6.04712	4.94555	6.62039	5.49792	3.65797	6.07934	6.72894	5.538	5.84705	7.0237	6.81834	4.8014	4.03216	7.47279	6.18757	5.17475	4.67984	5.63758	6.54219	6.62473	5.57833	3.51649	7.69373	5.91164	6.3659	5.49432	3.99312	6.96586	3.61519	6.13996	3.42679	6.66721	3.93203	4.6165	6.16244	3.08382	4.29541	3.44686	6.49295	5.9682	4.27978	4.99408	4.93899	4.83895	6.25522	4.67243	7.66921	7.40171	4.05764	4.19724	7.78215	5.43517	6.15846	5.90487	5.42746	5.0176	5.42084	7.76735	5.87696	5.61765	5.8277	6.06077	4.72938	3.49786	5.0418	6.47061	6.72619	4.00577	6.54142	5.17579	6.9936	6.43536	6.59014	4.43664	6.40355	6.25086	9.0691	4.38388	6.75432	5.72197	5.82863	5.64526	5.94835	6.52884	6.57354	5.76357	4.23496	6.7707	3.91827	6.14633	6.87342	6.61998	5.13486	5.69394	7.07415	4.58917	4.57875	6.35498	7.42114	6.79377	8.13538	6.78256	7.35348	4.69514	5.92918
"1552330_at"	7.74899	5.13099	5.35773	6.88423	5.74131	6.00046	6.18283	7.27308	4.39284	3.89508	7.47874	3.93371	4.89466	5.0201	4.55056	6.75198	6.6064	7.37821	8.10671	6.73401	6.12329	3.82874	7.5296	4.72105	4.54476	6.69428	6.80307	6.37417	5.15752	7.08155	3.89272	6.06502	6.93829	6.09255	7.32109	6.17553	5.83667	6.50964	5.20923	5.65121	6.87714	7.30456	4.80555	3.52507	5.5022	4.51586	4.01736	6.3925	5.60149	4.04608	4.99721	5.24832	4.90358	4.76486	5.06092	7.0327	6.12562	5.5252	7.16735	3.94643	7.0535	6.4201	2.27963	5.53142	6.98095	6.34623	5.63352	6.00035	5.62289	5.43675	4.10104	7.72769	6.94505	7.32041	7.09132	7.6095	6.54127	7.62359	4.02644	7.38934	4.98321	5.83426	3.82325	6.1484	6.20706	3.03181	3.24625	3.9082	5.4917	4.87118	4.07862	4.91413	3.11771	4.88968	3.1548	5.03003	3.55721	4.41786	4.86653	5.76392	4.0527	5.15847	4.71612	4.39818	5.54744	4.74306	4.57597	3.70744	7.1936	6.37334	4.31487	4.46242	4.17465	4.21534	4.85349	4.40487	4.59741	5.18972	3.95169	5.3732	4.46626	5.8998	6.60933	5.64035	3.70792	4.09781	5.40817	4.92877	5.50341	4.22312	6.14536	3.41655	4.01422	4.46049	6.7368	3.66606	2.51749	2.90043	4.19727	4.84365	4.73842	4.63098	6.05794	5.78353	4.15401	4.95717	7.39884	3.08505	4.3486	6.57376	3.57998	3.48661	6.84783	4.59954	5.77631
"1552332_at"	4.92947	4.98512	5.02809	4.8415	4.91182	4.94421	4.42397	5.08051	4.93525	4.95582	4.96042	5.02983	5.70813	4.84971	6.1533	5.2065	5.62117	4.99248	4.81685	4.97797	4.72411	5.29377	4.76938	4.83904	4.78959	4.85631	4.92333	4.84629	5.53849	5.216	4.33933	4.62301	5.69838	4.9432	5.22161	4.86235	4.93251	4.83491	4.71623	4.8348	4.57234	5.13072	5.21958	5.0604	5.16128	5.16089	4.79985	4.79042	5.16045	5.23247	4.82408	4.85648	4.79758	5.41255	4.88164	4.88077	4.97978	4.98104	4.24753	4.89797	4.8425	4.96231	4.85287	4.98861	4.86347	4.97348	4.79942	5.05696	5.17043	4.79433	4.85025	4.87915	4.96677	4.69037	4.79825	6.10272	5.66482	5.7377	5.68123	4.85447	4.92135	6.17506	6.07933	6.21404	5.53075	4.82522	5.68692	4.93681	4.14253	4.88371	4.91738	4.5769	4.61177	5.22944	4.91189	5.56099	4.87402	4.92917	4.92861	4.7598	4.74844	4.53767	4.31727	4.65874	4.7609	5.40787	4.67056	5.45317	4.96214	5.00564	4.83849	4.84803	4.93898	4.87139	4.30469	4.69182	4.65207	4.71245	4.99179	4.09143	4.80903	4.77978	4.73252	4.65471	4.73695	4.65004	4.68026	4.05277	5.94496	4.40172	4.70305	5.37903	4.87144	4.90606	4.97193	4.91374	4.93796	4.87197	4.81661	4.60967	4.70813	4.71182	4.70409	4.6963	4.43006	4.82854	4.56944	4.98808	4.92463	4.90959	4.74439	4.73555	4.73874	5.08785	4.80456
"1552334_at"	5.36065	6.98789	7.178	6.40308	6.73664	7.0136	5.51648	6.28014	7.38606	6.82966	6.07529	7.07324	7.55328	6.74907	7.52693	7.63634	6.72302	6.54818	7.57936	7.05835	6.7664	6.4926	6.27292	6.67882	5.96053	5.76456	5.65384	4.78725	6.8568	7.01779	5.70243	6.22228	7.46076	6.29599	6.46089	7.24501	5.87839	6.12323	7.26708	6.36609	5.19727	6.98576	5.60748	5.52788	5.31154	6.50145	4.54351	4.855	6.1594	6.40149	6.43121	5.68167	4.89941	5.89374	6.53521	5.97943	5.95562	6.23192	6.02184	5.28348	5.74927	7.05663	4.49788	5.99274	5.37565	6.14055	4.77326	6.21063	7.0377	5.65589	5.56685	2.27832	3.5276	4.99992	3.65068	5.28206	4.4525	3.13926	5.35992	4.60565	3.02152	5.19156	6.38492	5.53427	4.41866	3.25118	2.96003	5.85134	6.99604	5.56498	6.00369	5.7502	3.32832	5.78458	5.83721	3.29906	6.32622	6.34145	4.11343	6.00009	6.66623	6.02558	6.03922	6.45652	6.45793	7.02262	6.87751	6.82271	7.16685	7.75848	6.85167	7.45559	7.00835	7.09812	4.70898	4.62607	6.03769	6.16791	6.41983	5.54136	6.24846	6.25386	5.35391	6.91144	6.66304	6.24476	6.26952	6.2996	6.95351	6.00652	7.26345	4.93554	6.12659	6.84236	5.82494	6.60245	5.56773	6.23704	5.56071	5.58876	6.27632	5.9114	5.96573	5.72288	6.55752	5.22663	3.49317	5.67312	6.50608	5.78165	5.46449	5.26085	5.78623	6.85961	6.09511
"1552343_s_at"	7.86059	8.89241	8.80605	7.83172	6.59169	7.57246	9.37609	10.1624	7.03055	10.0799	10.0109	7.79886	6.73319	8.96978	8.50648	9.12127	8.9841	8.4254	7.53648	8.6138	8.27737	6.6371	9.36915	8.35137	8.64467	9.1836	7.38706	8.99013	9.9414	10.1135	10.3303	8.46513	9.23112	6.75753	7.42501	8.88286	9.53723	6.83749	8.65006	8.03328	9.19035	6.88664	6.8431	7.34067	7.22903	8.24696	8.24508	9.68284	8.57962	9.368	7.81381	9.1116	8.1552	8.32947	9.53001	9.62727	7.86624	7.89806	8.04537	8.93472	8.25137	8.04739	8.25066	8.20302	9.08726	9.02798	8.80182	8.4062	9.37636	9.06917	8.41998	4.30018	4.74815	7.16147	4.77674	5.45713	6.1462	5.72513	4.51643	4.93986	5.14677	4.72528	4.68297	5.4313	4.67573	6.42175	6.9465	6.19734	8.48437	7.38531	7.7936	7.88968	7.60263	6.72119	8.06548	7.8243	7.96044	8.74085	8.70096	7.48304	8.19596	8.80043	7.64573	7.81464	9.25815	7.0204	7.89004	8.80824	6.08553	7.51024	7.80072	7.68128	8.06753	6.8104	8.75038	6.12283	7.48344	6.26448	7.64677	6.45805	7.34575	7.61929	7.02521	8.3056	7.04645	8.35386	7.85807	8.30347	7.96765	7.63021	7.85109	7.31054	7.24732	7.7513	8.40125	8.15886	7.44002	7.72708	7.7936	8.46608	7.75583	6.44589	7.61815	8.99045	8.16636	7.6064	8.26506	7.06877	9.31728	7.65323	7.14497	7.59379	8.27926	7.77123	7.59193
"1552344_s_at"	4.62216	6.35819	3.48283	3.5775	4.08241	3.6613	4.75059	6.0247	6.36402	7.42184	7.78174	3.76557	4.5193	5.16013	5.28818	6.02062	4.81137	3.83212	6.45141	3.02995	4.01486	4.99406	4.85702	4.02067	4.04893	4.26127	6.0582	3.38994	4.12463	7.30871	5.8549	4.12203	3.4073	4.13667	6.3073	5.49625	8.39213	4.84751	3.84053	4.7321	6.08951	5.34856	4.80673	2.82062	5.1944	3.7463	3.93092	3.91855	4.10272	3.96362	4.44885	3.92571	4.99082	3.72296	4.80617	3.08346	4.02964	2.80257	3.61312	7.95125	3.87655	6.34639	3.10115	3.06135	3.8333	7.28008	4.52008	4.39147	3.37006	7.13658	5.8822	3.8486	4.29141	6.44302	8.45122	5.08756	7.73174	9.39416	7.30851	8.17848	8.45888	8.71021	8.95834	5.22102	6.4808	3.16802	3.1951	3.18399	2.98561	3.00004	3.01706	3.79278	3.36023	3.17736	3.14608	3.35167	4.25716	3.30368	3.16899	4.24114	3.70604	3.60099	3.29225	4.28701	3.49272	3.36077	4.62991	3.65861	3.00318	4.08879	4.08657	5.539	3.13593	3.5668	3.14899	3.9735	4.12515	3.20683	3.47369	3.74752	4.38737	4.38663	6.08141	3.84858	4.86088	4.11045	3.28396	3.27625	3.43048	3.62767	3.62466	4.19003	4.67703	5.39839	3.14581	3.56725	3.61544	4.1694	4.32539	4.2943	3.34304	4.35677	3.77733	3.76109	4.96142	3.32656	3.19109	3.18391	5.43451	4.31343	4.03421	4.45505	3.51255	3.97527	3.93504
"1552347_at"	8.0852	9.00127	8.22821	6.42044	8.50782	9.32558	9.03542	8.56057	8.46955	9.69099	9.81053	7.49354	8.28384	9.08722	8.7137	9.21131	8.90578	8.31842	8.60423	8.82992	8.61714	9.05041	9.31211	8.67048	7.9293	9.2087	8.16248	9.07344	8.4917	8.56651	9.2829	8.45903	8.64396	8.20679	8.61913	9.06002	8.15493	8.22515	8.40419	7.73528	8.06282	8.44865	8.50569	8.53634	9.19478	8.62895	8.4016	9.04969	8.27443	10.659	8.45199	8.40791	8.97023	7.96675	8.48603	7.5039	8.7311	7.97431	8.40182	9.12784	8.933	8.40381	9.68828	7.85827	8.60933	9.61363	9.28845	8.98736	8.78159	9.27016	8.40379	7.59316	6.41647	7.68561	8.01012	5.92743	7.72249	7.44583	7.28594	7.62773	7.46255	6.87484	7.39193	8.35191	6.43314	8.289	9.11953	8.83323	10.0446	9.4683	9.09206	8.78966	8.70008	8.86254	9.44815	8.67443	8.49948	8.88222	8.73406	9.13636	9.11431	10.8545	9.20899	9.15379	8.80017	8.52728	9.25412	7.80052	9.32845	9.2021	9.2806	9.16599	8.46003	8.51913	9.26233	8.96276	9.32763	9.53637	8.31921	9.28447	8.78131	9.36478	8.62231	8.24793	8.57098	8.48253	9.41086	8.4504	9.59019	9.11208	8.54953	9.04922	8.91965	8.97351	9.61477	8.3701	7.95503	9.72137	8.60668	8.80986	9.14217	9.38141	9.06786	8.81306	8.90131	8.05613	8.79843	8.37319	9.7475	8.52136	9.33381	8.11316	8.70432	8.42884	8.49255
"1552348_at"	3.36538	3.38504	3.3898	3.62038	3.25352	3.36593	3.36347	3.5192	3.37737	10.9753	3.33956	3.60332	3.41721	3.35045	3.3804	8.84993	3.36771	3.38117	10.5599	3.39736	3.49094	3.40513	3.75789	3.65396	3.76668	3.78903	3.80177	3.84928	3.83828	5.82975	2.79364	2.73517	3.86859	3.63662	3.91733	4.6626	3.58806	3.77163	3.67416	3.82176	3.76702	2.70711	3.74153	3.83961	8.40897	2.76475	3.87532	3.84001	2.80034	3.82191	3.77298	3.85966	3.83176	3.87852	11.2285	3.86281	3.81993	6.70957	3.81558	3.87749	3.87798	3.87103	3.84839	5.00078	3.84484	6.65724	3.70973	2.80116	3.82644	3.86194	3.8214	3.75574	4.15313	3.78865	3.87344	3.96147	3.33995	7.69297	4.23641	3.49385	3.52894	3.71734	3.69279	3.87542	4.3341	4.20811	4.26569	4.04371	3.74101	3.41678	3.48155	3.81566	4.49525	3.90648	3.49533	4.17307	3.86902	3.89244	4.08574	3.75158	3.36714	3.41534	3.41934	3.6209	3.68451	3.69429	3.69345	3.87245	3.81887	3.74812	3.33789	3.3148	3.40824	3.43886	3.53085	3.59439	3.69484	3.65621	3.64121	3.71879	3.73551	3.7258	3.67734	3.74548	3.38689	3.29118	3.33914	3.3084	3.36215	3.53959	3.55517	3.90021	3.26825	3.26475	3.34682	3.31592	3.14767	2.93484	2.94684	3.174	3.21567	3.18669	3.14574	3.15597	3.62118	3.78583	3.79713	3.40186	3.35564	3.33941	3.59103	3.53709	3.56541	3.59597	3.56865
"1552349_a_at"	2.57299	2.24987	2.58268	2.50342	2.36208	2.56991	2.54977	2.31258	2.58059	8.7488	2.53594	2.49696	2.58924	2.57098	2.57788	5.65643	2.54749	2.58418	8.38614	2.58601	2.35626	2.5866	2.39883	2.18928	2.51836	2.5403	2.53583	2.55369	2.41655	2.2442	2.23312	2.22092	2.5679	2.22556	2.46708	2.32531	2.54751	2.52877	2.29537	2.51838	2.51965	2.20294	2.37807	2.54742	6.24154	2.22163	2.56058	2.53627	2.2355	2.5301	2.39778	2.55328	2.54813	2.55769	8.67554	2.55257	2.51349	3.7995	2.54079	2.47702	2.56465	2.53682	2.54603	2.5936	2.54586	2.5575	2.38351	2.22397	2.53678	2.56452	2.52355	1.98059	2.49086	2.12998	2.41186	2.2654	2.16345	3.29133	2.24417	1.86937	2.02246	3.09439	2.10853	2.32558	2.42506	1.95682	2.47158	1.98955	2.35517	1.93857	2.59271	2.20072	2.21139	1.96927	2.56912	2.49268	2.29136	2.3036	2.32293	2.26775	1.81135	1.8229	1.82951	2.07666	2.07786	2.09388	2.35019	2.38869	2.38038	2.33384	1.90502	1.89627	1.91365	1.91891	1.9865	2.14732	2.18546	2.18756	2.17843	2.26276	2.26969	2.26897	2.2369	2.26407	1.82207	1.79172	1.81975	1.79835	1.83299	2.07133	2.06681	2.08391	2.50723	2.53621	2.55273	2.53959	2.68334	2.08769	2.08588	2.3513	2.35221	2.35623	2.34126	2.33527	2.34709	2.41466	2.43168	1.96571	1.94791	1.94833	2.20321	2.18688	2.19403	2.20558	2.19177
"1552360_a_at"	3.7588	3.2127	3.52816	3.41718	3.77966	3.70855	3.23103	3.17744	3.15688	3.4963	3.4317	3.51154	3.54862	3.22525	4.20306	3.50082	3.79731	3.44975	3.27296	3.32065	3.40879	3.53144	5.32029	3.04367	3.52311	3.8128	3.15903	3.19813	3.06952	5.30748	3.93995	3.00373	4.33393	3.49085	4.87351	3.55058	3.64985	4.48238	5.69376	3.69712	2.95131	3.09838	4.30392	3.36417	3.08246	3.4543	3.54412	2.95512	3.46849	2.9846	3.26338	2.98681	3.16823	3.3905	3.00754	3.17685	2.7704	2.87237	4.03941	3.36094	3.31862	2.91913	3.08957	3.00724	4.78622	2.99462	3.06121	3.95989	2.9181	5.46598	4.43336	4.15019	3.79005	3.08998	3.63381	3.28866	3.91692	3.4442	3.59507	3.52972	3.14549	3.34865	3.4258	3.39271	3.20053	3.29848	3.40654	3.29204	3.32022	3.51692	3.33785	3.49588	3.89009	3.28004	3.60352	3.325	3.3899	3.6122	3.38952	3.23329	3.56863	3.23724	3.37399	3.3875	3.54471	3.98574	3.44815	3.3529	3.12491	3.31094	3.53202	3.82122	3.34704	3.16685	3.3255	3.25065	3.82383	3.22815	3.35257	3.55256	3.71866	3.55821	3.51376	3.37401	3.36496	3.46882	3.44839	3.4694	3.45568	4.22057	3.51789	3.42753	4.00939	3.46284	3.82528	3.46538	3.11456	4.11042	3.41076	3.39632	3.30182	3.42235	3.33496	3.33128	3.25414	3.40581	3.40522	3.20757	3.32189	3.41212	3.92772	3.26829	3.26675	3.35479	3.36737
"1552362_a_at"	4.18832	5.30812	4.56872	4.30353	5.44701	4.27665	4.19543	4.95298	4.20972	4.27935	4.13806	4.47771	4.23762	4.71668	4.95768	4.17565	4.21331	4.62147	4.07652	4.27056	4.55862	4.57242	4.07149	4.13599	5.54478	4.3898	3.99888	4.41653	4.35638	4.3868	4.12189	4.43304	5.03026	4.12737	4.56081	4.17888	4.02174	5.54129	4.17631	4.01606	4.34867	3.97796	4.35828	4.40614	4.20271	5.44118	4.922	5.36314	5.69736	4.80189	4.59687	4.10724	5.43488	4.33315	4.167	4.13267	4.01935	4.15185	4.04003	4.2042	4.13907	4.05835	7.00231	4.14039	4.11089	4.66264	4.12987	4.46198	4.99599	6.1676	5.30758	4.11796	4.71059	5.00315	5.03119	4.40533	4.41882	4.48763	4.13072	3.98349	4.19741	4.54045	4.08171	4.15866	4.16382	4.64715	4.76472	4.48999	4.99637	5.23591	4.47874	4.43155	5.72412	5.23051	5.80627	4.62483	6.22381	5.02121	4.25204	6.23183	4.89667	4.38384	6.23201	5.04964	4.33217	4.10648	4.66518	5.0217	4.47473	4.41689	4.50911	5.24171	4.27383	6.18723	4.42341	5.08264	5.46824	4.22273	4.61883	5.94458	4.29294	6.20243	6.5424	5.54767	4.32555	5.15589	6.58458	5.14264	4.32275	4.35459	5.87276	4.40109	6.00256	5.63977	4.26895	4.39292	5.28613	5.94341	4.14927	4.88025	5.522	4.62218	5.0023	5.63143	4.47557	4.28119	6.44048	4.63276	6.29633	5.10142	4.7136	4.93599	5.77675	4.52202	5.55173
"1552364_s_at"	2.22146	2.58831	2.85122	3.16509	4.93218	2.36919	2.09875	2.51272	3.95462	2.31243	2.33375	2.39747	2.35703	2.23928	5.43912	2.59196	2.33798	3.58474	2.39956	2.93887	2.41679	2.35486	2.30333	2.42412	3.11708	2.27225	2.12331	2.29053	3.07814	2.69349	2.93411	2.71353	2.32104	2.23504	2.38962	2.2255	4.91848	3.09524	2.36728	3.15291	2.30598	2.47981	7.15911	2.27324	2.68937	3.01619	2.95288	3.01603	3.77022	2.273	2.3286	2.26978	2.22233	3.55544	2.32165	2.29578	2.29173	2.66687	2.31307	2.37711	2.28932	2.56642	3.67583	6.71721	2.26495	2.24946	3.77301	2.72151	2.24232	3.82129	2.2946	6.90164	2.57665	2.82194	2.47278	3.97916	2.53561	4.42341	2.58661	2.6736	2.48293	2.64752	2.49454	3.07786	2.69913	2.5757	2.55292	2.45927	2.34435	2.36419	2.56169	2.37494	2.69032	2.44627	2.56212	2.52166	2.63814	2.56424	2.66861	5.21829	2.39636	4.04753	2.60278	5.19507	2.69541	3.24249	2.38968	2.55212	2.425	3.93785	2.37774	2.37008	2.35372	2.36372	2.40043	2.44535	2.51654	5.42154	2.47537	2.31674	2.3226	2.31285	3.98652	3.96106	2.24785	2.25629	5.05763	2.24566	2.27008	2.36708	2.37511	7.87528	2.51687	3.61565	7.1819	2.54525	2.52024	2.49316	3.85524	2.61397	3.02586	2.63049	2.99475	2.50465	2.53087	2.52691	4.62231	4.19761	2.39716	2.43134	4.34638	2.6279	3.29424	4.80288	2.56781
"1552365_at"	2.94106	3.04849	3.02499	3.03393	5.10692	5.98639	3.06254	2.95682	3.81992	3.04775	2.97503	2.97397	5.01763	2.97971	3.08345	2.90865	3.05885	3.02342	3.0335	3.05687	3.0491	2.97618	2.91752	2.92222	2.88904	2.89629	2.79241	2.91401	2.8832	2.70013	2.90239	2.5933	2.91684	4.99273	2.88247	3.30037	2.87551	3.03673	2.91814	2.80666	3.38525	3.62193	2.94474	2.90832	5.03734	2.71553	5.53051	2.89413	3.58777	2.87458	3.02098	2.90893	2.83199	2.9188	2.94983	2.90175	3.91598	3.28253	2.7832	2.95009	2.90585	3.0422	6.37144	2.91618	2.89905	2.83252	3.19475	2.71975	2.8964	2.88839	2.89292	3.07783	5.58168	2.99022	3.02762	3.08461	3.11163	6.65364	3.03984	2.97449	3.05578	3.16172	3.10159	3.01346	2.93328	4.21923	4.96591	3.05953	2.84138	3.08258	3.136	3.15612	3.2571	4.09318	3.00594	3.25245	2.91167	5.18918	7.53487	2.78871	7.97229	2.94504	2.94586	4.50694	2.94564	5.27305	7.93927	2.95458	2.88112	7.2425	7.19608	7.40802	3.04707	3.04514	3.05808	3.36052	3.06839	3.06615	3.05039	2.93457	2.99358	2.95677	2.90778	2.95741	3.48739	6.24783	3.09808	3.03051	3.21567	3.07896	3.06124	3.14826	5.3149	2.82477	2.97688	2.97384	3.08675	3.05121	3.05143	3.08315	6.3983	3.09427	3.06635	3.05725	4.95409	7.65441	2.96495	2.99869	2.99373	6.28845	2.99626	2.98036	2.97986	7.20845	4.93702
"1552367_a_at"	3.24779	3.10493	3.31591	3.30535	4.98474	5.75983	3.42768	3.31799	5.27518	3.51913	3.2139	3.15896	4.72093	3.26926	4.83152	3.06648	3.45845	3.28135	3.25234	3.46251	3.23348	3.30692	3.15165	3.04231	3.02921	3.12447	3.10353	3.13148	3.44936	3.11629	3.47609	3.02404	3.08104	4.95175	3.09641	3.84746	2.96421	3.09021	3.17418	3.0791	3.11808	3.45367	3.18719	3.16038	4.81798	3.10685	4.3305	3.12088	3.76228	3.12163	3.06841	3.15406	2.98803	3.21444	2.98097	3.25426	3.102	3.26126	3.02592	3.09632	3.0568	3.29217	6.59702	3.27182	3.25934	3.16991	3.46055	3.12423	3.29714	3.05448	3.13839	2.96461	5.93748	3.44109	4.29559	3.36619	3.10508	6.6582	3.3873	2.96474	3.18102	3.41463	3.67436	3.29462	3.38447	3.80952	3.17394	2.90743	2.68669	3.02693	2.90954	3.93923	3.68603	2.9393	2.89155	3.28607	3.01741	5.54391	6.85723	2.95949	7.19698	3.03405	2.95838	3.69598	3.23359	4.83749	8.72222	3.71099	2.86351	7.75863	7.05088	7.96426	2.82324	2.77679	2.9058	4.61821	3.40632	3.18935	2.99506	3.08525	3.21363	3.08433	3.09913	3.16585	3.40264	6.16686	3.31687	3.18692	3.9401	3.34879	3.34095	4.28401	5.27355	2.73162	2.85735	3.73906	2.92006	2.79082	2.85304	3.10703	5.94737	3.29041	3.19972	3.20836	4.65198	7.41343	3.1445	2.83723	2.71227	6.54346	3.09996	3.13427	3.26437	7.57712	5.04674
"1552370_at"	8.11413	7.29399	4.83294	3.35171	7.93283	4.8986	6.01389	4.15653	4.46551	4.95417	7.16411	7.41047	6.07254	7.25256	5.86641	5.58964	5.61233	5.35773	4.67288	6.99567	6.27186	5.72593	4.48652	3.97277	8.75396	7.10575	4.77633	3.04724	3.93344	5.96466	5.41401	7.63585	6.29061	5.04928	4.95391	5.59399	5.90791	5.6013	5.7917	6.3509	5.93948	4.09338	4.6136	2.98978	5.2649	4.62565	8.01409	5.2819	5.62354	6.79178	5.99505	4.99136	5.49187	5.2976	2.9087	4.74423	6.46017	5.45299	6.30373	4.16077	3.05954	4.21403	5.96549	7.04651	4.19643	5.16838	4.80359	5.38378	5.56554	3.51614	5.48531	7.64125	7.2088	5.00775	2.27099	8.00275	4.6249	8.222	6.96434	7.36954	4.16791	6.5006	4.69371	6.86613	8.20017	2.56234	2.59452	4.0605	4.45807	4.23148	2.50466	3.11012	3.0401	3.28141	3.50871	2.68251	5.24955	5.90509	2.79415	7.66881	6.0379	5.09374	3.97617	6.72304	6.08031	6.04391	5.3922	4.00867	5.29195	4.87283	6.3055	6.1971	5.30886	5.14308	2.52437	5.48108	6.18294	4.4285	5.40177	6.79107	6.34473	6.36491	7.15156	4.29999	5.72499	4.96648	7.50343	3.05349	5.72192	3.19174	6.5263	4.39521	6.46967	6.10775	7.74573	5.41018	5.91304	5.52494	7.02954	5.42271	5.74708	6.1211	2.93046	5.99337	6.36091	6.12125	4.36271	5.90601	4.62019	5.42313	7.24489	5.81194	8.35814	5.4724	4.38625
"1552378_s_at"	5.9228	7.96875	1.62245	7.79776	7.06829	4.51144	9.04305	7.32136	1.6462	8.98556	4.66709	3.05284	2.89339	1.60289	1.64132	5.47788	2.72375	6.82343	8.07583	1.3876	1.89992	4.06633	3.24669	2.89406	3.86155	5.17493	4.64339	3.33713	4.26886	8.12493	5.51901	2.97268	5.53661	7.83656	3.3238	3.15602	3.1785	7.14964	5.56107	3.27895	8.42294	3.21106	3.07338	3.44189	3.26372	3.22358	4.19346	3.28438	2.99889	3.0194	8.72692	3.88863	2.87689	3.29547	3.25108	3.75248	3.20399	8.53922	3.26906	6.30053	3.04831	5.70923	6.30534	6.02246	5.42123	3.34019	5.51853	3.19977	3.40645	3.03318	5.63026	6.61305	6.59469	2.99204	2.26756	2.97095	6.01859	6.22839	2.66121	3.12162	3.11178	3.19376	4.97895	3.20435	3.14381	3.05367	2.2126	2.80778	2.17948	1.92529	2.83347	2.405	2.62968	2.79517	2.81909	2.11319	2.70509	2.70622	2.9913	2.72517	2.7328	3.5486	2.75146	2.59651	2.52072	2.86507	2.04546	2.55904	2.29894	2.26992	2.16548	2.131	2.35443	2.35874	3.77836	2.07164	2.27067	2.12013	1.97048	2.81615	2.82515	2.58118	2.79759	2.64058	3.0356	2.8624	2.88133	3.11816	4.97137	2.15337	2.72847	2.73967	2.78104	4.22259	6.21555	2.27869	2.34153	3.46083	2.86268	2.86332	2.67334	2.72516	2.71649	2.76953	2.83282	2.7391	3.0039	2.79847	2.22462	3.03793	2.81408	2.62387	2.88167	2.63899	2.62181
"1552383_at"	4.42606	4.46299	5.22445	4.75479	4.78959	4.45246	4.4281	4.43436	4.26388	4.7729	4.97247	4.91517	4.59033	4.4043	4.43905	4.3764	4.44022	4.34366	4.3817	4.73839	4.32748	5.00026	4.53162	4.87034	4.71654	4.26484	4.37196	4.75716	4.49683	4.77416	4.34824	4.51265	4.54805	4.82746	4.43713	4.45336	4.35844	3.89962	4.43651	4.29503	4.2149	4.75138	4.66273	4.88979	5.15364	4.51686	4.71599	5.1517	4.34339	4.67081	4.67717	4.50835	4.46893	4.98445	4.5194	4.20894	4.35453	4.3474	5.13051	4.81545	4.83866	4.73293	5.20512	7.1108	4.29161	4.84331	4.64488	4.81572	4.47336	3.95635	4.43976	5.17018	5.24332	4.71774	5.16678	4.69464	5.0422	4.932	4.9991	4.59844	5.27824	4.91385	4.47636	5.26337	5.13856	5.33772	5.37866	5.82888	4.41973	4.91745	5.49333	5.68917	6.31683	4.66799	5.50815	5.85014	4.01431	4.71443	5.1124	4.10781	4.53468	3.83388	4.50742	4.67901	5.2456	5.12322	4.46166	4.82549	4.38376	4.46743	4.19181	4.61093	4.27014	4.36456	5.14104	4.46424	4.72412	4.71357	4.64944	4.56786	4.78173	4.40062	4.02421	4.64636	4.25612	4.34688	3.81754	4.69483	4.68412	4.18275	4.29684	5.0044	4.00631	4.17382	4.35218	4.30694	6.0613	4.87025	4.47796	3.8713	4.38414	4.48669	4.3581	4.46555	4.31333	4.57865	4.56301	4.78374	4.74007	4.68642	4.47222	3.83162	4.53198	4.57367	4.54043
"1552389_at"	3.07453	3.03502	3.0341	3.17527	3.16094	3.04398	4.81975	3.0514	3.08221	3.03809	3.02174	3.06314	3.11661	2.95955	3.02935	3.04713	3.0027	3.071	2.97824	3.05632	2.97282	3.05622	3.73705	3.10643	2.99323	3.04671	3.26822	3.06862	3.29949	3.08053	4.12081	3.00161	3.08939	3.48924	3.14743	2.8502	3.00074	2.99545	2.9806	2.98365	2.97035	3.03187	3.00637	3.08111	3.14247	3.04618	3.11948	5.15098	3.11257	2.98484	2.8539	3.09657	2.99102	3.06668	3.16938	3.14086	2.9654	3.12531	2.98059	3.1684	3.12704	3.35229	3.2632	3.91681	3.09349	3.47908	5.4324	3.10532	3.07613	3.11217	3.01689	3.47675	3.4933	4.13792	5.47135	6.62823	5.23192	6.01936	3.28921	3.43462	3.55036	3.58093	3.18523	3.23134	3.83439	3.95375	3.58802	3.43106	3.06862	3.24818	3.37622	3.31194	4.01744	3.2252	3.23158	3.89494	3.19952	3.28358	3.39583	3.06786	3.04213	3.10486	3.08672	3.0185	3.07397	3.07242	2.90719	3.15291	3.11874	2.98559	2.91727	2.86721	3.04625	3.12833	3.36618	2.84941	3.06134	3.05149	2.98949	2.87838	2.87981	2.86486	2.81082	2.93659	2.89387	2.72694	2.88037	3.84933	2.91596	2.7555	2.73419	2.92731	2.92465	2.91085	3.01108	2.97132	3.21888	3.00072	2.9363	2.87492	2.94863	2.88468	2.86854	2.8549	2.90907	3.18124	3.24609	3.05594	3.06586	3.04745	6.10058	2.88525	2.93313	2.94485	2.94033
"1552390_a_at"	2.76974	2.60895	2.77501	2.91183	2.97554	2.74232	3.36245	2.83831	2.78834	2.68427	2.75607	2.72152	2.78302	2.72163	2.75196	2.72368	2.77912	2.77668	2.73644	2.7862	2.72898	2.77817	4.93442	2.69769	2.89972	2.72821	3.21572	2.73095	2.82617	2.56836	5.09375	2.48603	2.7389	4.41357	2.73765	2.5802	2.68943	2.70603	3.43093	2.64174	2.6599	2.64807	2.72594	2.72192	4.02967	2.50945	2.72853	7.06989	2.56713	2.65273	2.60593	2.72641	2.69113	2.72524	3.09694	2.85803	2.66472	2.55105	2.66683	2.72697	2.73868	4.36786	2.89618	2.80843	2.73951	2.72215	7.42712	2.54772	2.69929	2.72752	2.63969	2.60808	2.92696	5.3815	4.75708	8.87134	6.76263	7.6711	2.84591	2.90125	3.40736	3.17676	2.81363	2.80423	3.8253	4.15301	2.98716	2.64829	2.60128	2.53321	2.90673	3.03641	3.29283	2.62474	2.77557	3.13131	2.90052	2.9165	2.95557	2.79006	2.653	2.69975	2.70095	2.93988	2.94987	2.96651	2.56747	2.69	2.64404	2.57006	2.40118	2.39159	2.4712	2.50619	2.61998	2.66506	2.759	2.75742	2.72525	2.64333	2.65637	2.64154	2.57878	2.65143	2.50624	2.43633	2.49963	5.49009	2.50829	2.72216	2.71736	2.75402	2.63476	2.63997	2.71879	2.67789	2.65165	2.53714	2.528	2.78422	2.79803	2.7941	2.77929	2.79744	2.59642	2.72535	2.76369	2.54091	2.54498	2.52762	8.35006	2.75469	2.74688	2.76785	2.74374
"1552398_a_at"	3.478	3.60276	3.89331	3.56489	3.50766	3.47244	5.91851	3.82252	3.49655	3.54409	4.08814	3.62298	4.53045	5.17131	4.53543	3.55016	3.46291	3.70473	3.61853	4.09334	5.69868	3.50884	3.57161	3.84019	3.69258	5.10398	3.58078	3.70881	6.26759	3.14215	3.17712	3.22331	6.37815	3.68348	3.61108	3.52486	3.64597	3.6643	3.70949	3.50303	5.75095	3.31611	3.60739	3.70098	3.24991	6.03044	3.69484	4.70693	3.25208	3.69509	3.64448	3.6398	3.71622	3.63861	3.66409	3.69432	3.61929	3.24437	3.69385	3.76608	3.71837	3.64748	3.70603	3.70817	5.20646	3.66445	3.81848	7.10163	3.64619	3.67683	3.59509	3.76298	3.79845	3.8335	3.85498	3.91555	3.66292	3.67975	3.73692	3.75396	3.72958	3.77291	3.63935	3.7473	3.9034	4.70801	3.7888	3.67183	3.74233	3.97467	3.64803	4.14613	5.27658	4.2797	3.89129	4.26964	3.74675	3.75117	3.80731	3.51665	3.55608	3.68533	3.6733	3.71851	3.7555	3.85054	3.79586	3.80092	3.81674	3.5828	3.61728	3.53052	3.71947	3.74269	3.83381	3.72581	4.54167	3.84419	3.80956	3.64166	3.62511	3.54664	3.51451	3.61273	3.60573	3.56292	3.71982	4.65895	3.58338	3.64298	3.661	3.69343	3.46062	3.50119	3.56416	6.22034	3.63773	3.63298	3.51979	3.58057	3.81313	3.58522	3.60054	3.60686	3.56915	3.6573	3.78315	3.58028	3.69231	4.20159	3.66903	4.07534	3.6321	3.66964	3.62662
"1552399_a_at"	2.38825	2.72362	3.33836	2.54989	2.55712	2.67987	2.3606	2.50954	3.63864	2.83268	2.62301	2.97604	2.45939	3.04238	2.55244	2.78722	2.68294	3.27293	2.39075	2.65511	5.96836	2.6309	2.64292	2.68228	2.55626	3.2087	2.51257	2.59586	2.52262	2.81141	2.88313	2.91092	2.58178	2.52203	4.18543	2.97893	2.63652	4.42769	2.57058	3.2533	2.55937	2.90989	2.64283	2.48715	2.81467	2.87592	2.57238	2.56604	2.89797	3.81533	2.48142	2.59078	3.47212	2.56932	2.64297	2.54419	2.42688	2.75767	2.55251	2.50279	2.58506	2.5966	2.57929	2.577	2.57644	2.58932	2.58654	2.78338	2.53387	5.21145	2.4808	2.65144	2.8961	2.68357	3.20892	2.54623	2.76926	2.86593	2.67517	2.82075	2.9031	2.88747	2.71021	2.79709	2.79583	2.97482	2.73494	2.76992	2.51055	2.58084	2.67251	2.69683	2.83208	2.76818	2.65489	2.49726	2.75057	2.7418	2.71448	3.08554	2.79275	2.79022	2.81556	2.68176	2.86061	2.64489	3.15176	2.8049	3.44752	2.35444	2.95153	2.76311	2.61336	3.40452	2.63309	3.82811	2.51112	4.6362	2.79356	2.60421	2.61857	3.06392	3.31307	2.77768	2.90391	2.84754	2.84549	2.84896	2.85562	2.87819	3.05962	2.69625	3.16397	2.97115	4.38325	2.65642	2.7926	2.72091	2.72991	2.54931	2.59131	3.0164	2.58834	2.59771	2.88732	2.61455	2.69615	2.7762	3.49654	3.01314	2.61441	4.00612	2.60779	3.11131	2.49271
"1552417_a_at"	5.52943	4.38224	3.98471	4.49175	5.99952	4.63948	5.36575	5.48125	6.35738	6.61463	5.34735	6.83617	5.27345	5.69434	6.17612	6.79388	4.95254	5.41496	4.12218	5.93644	5.73548	5.82801	3.66733	5.9571	5.53412	7.62585	4.28545	6.00065	4.33333	5.34789	5.62286	4.69021	5.62221	4.95232	4.99945	5.18087	5.01154	6.62621	4.26238	5.03896	5.98315	6.22501	5.91244	3.90483	3.85023	4.73744	7.13428	8.52929	6.58246	6.76233	4.56317	4.32392	6.44431	3.99524	3.60716	3.90755	3.85266	5.93828	4.2856	4.51495	4.14927	4.12999	5.96443	4.85764	6.07191	3.80308	3.20372	4.08026	3.86582	5.78615	5.08989	6.89734	7.01098	5.93695	6.70189	6.57831	6.42786	7.6184	7.25407	5.9914	5.26709	7.13013	6.10161	7.03692	6.38297	4.72049	3.93475	4.51955	3.05942	4.06995	3.93839	4.4209	5.22938	3.65656	4.7246	5.14974	5.26195	4.86851	4.01391	5.07682	4.98097	5.79787	4.36128	4.73437	4.48354	5.38754	4.26853	4.62695	4.00511	4.53437	4.37356	4.47969	5.17336	4.34325	3.49308	4.40175	5.30637	7.84145	5.84313	3.93268	4.91384	4.88902	4.5332	4.75471	4.81107	4.54994	5.01187	4.55371	5.23105	4.5351	4.83193	4.5324	5.03298	4.90443	6.53414	5.09544	4.60467	5.01884	4.83894	4.30671	4.44315	3.70649	4.3652	4.41959	5.76607	4.63915	3.78321	4.86377	5.20713	5.75193	5.7159	4.62259	4.71662	4.87631	4.20857
"1552423_at"	4.27118	5.14969	2.94954	3.01116	3.83827	2.95447	5.51707	3.04137	2.85952	3.24681	3.79088	3.00826	3.94	3.37505	2.85441	4.81575	2.67752	5.27512	4.22291	2.86751	3.30548	4.98899	3.15871	3.79308	3.08868	4.04792	3.05816	3.14216	3.93215	4.11327	4.27291	4.88427	3.00042	4.08689	4.70384	5.86602	5.9871	3.08465	3.67009	3.50736	3.11577	2.79187	3.69432	2.9523	2.99095	3.97659	3.12236	5.70851	3.07634	2.9648	3.63112	3.74194	4.67408	3.15407	3.32774	4.43065	2.92821	4.48037	2.90683	4.55861	3.15639	6.08776	3.12405	3.14463	3.38828	4.12259	3.20613	2.80441	2.93119	3.09963	3.2808	3.73754	4.39079	3.62276	5.40017	5.18611	3.45062	3.64124	2.96049	3.43501	2.97475	2.90863	3.13792	4.6035	5.48145	3.66575	3.16972	3.61119	2.99573	3.33867	3.11149	3.50171	3.65238	3.57636	2.9963	3.88065	3.21531	3.24876	3.09982	3.29328	3.40413	2.70479	3.62355	3.2985	4.2993	4.44931	3.92053	2.75425	2.87013	3.06666	3.03998	3.73163	3.11078	2.82672	3.16371	3.18632	4.04653	2.95448	3.57819	3.06764	3.17535	3.75846	2.924	3.6638	3.64402	3.41078	3.50138	3.20617	3.52825	3.49805	3.29133	3.50856	4.03885	3.28761	3.35524	3.07447	3.34957	3.90343	4.35028	3.00736	3.11742	3.0867	3.00859	2.79045	3.25378	3.26526	2.95947	3.59527	4.30644	3.37661	3.44473	3.45102	3.45596	3.46762	3.32453
"1552426_a_at"	9.26008	11.2885	9.93696	11.629	10.3603	10.158	9.23054	10.2874	9.61495	11.0275	10.0389	8.9543	10.0204	8.92324	9.58916	11.3873	10.2583	10.3936	10.7434	9.2569	10.149	8.95578	10.7608	8.74952	9.54924	9.89222	11.0836	9.27455	9.22144	10.1217	9.66295	10.1231	9.98329	9.22276	11.2387	10.3847	10.6834	10.6828	9.53137	9.67578	10.7938	10.2006	9.93511	9.05896	9.2565	9.70331	9.3034	9.48159	9.37702	9.31388	9.6012	9.75066	10.4848	9.35997	9.40636	9.64352	9.28808	10.641	9.05637	9.38303	9.51467	9.66805	10.1048	9.90884	9.88487	9.15679	9.88008	9.62103	9.65085	8.86284	9.64108	8.95671	10.1916	10.4453	8.38317	8.32754	9.14927	9.97619	9.05007	10.0354	9.79601	9.11581	9.23642	8.87734	9.76474	9.44343	10.1529	10.1871	10.0088	10.1933	10.018	9.85515	9.65922	10.0815	10.5557	9.85008	10.3522	10.3104	9.36016	9.2661	10.2215	9.43359	10.5147	10.1639	9.61115	9.39709	9.95444	9.93613	8.80154	9.15098	10.1145	10.0255	9.55297	9.83084	11.5628	10.5717	10.4484	10.1739	9.86946	9.63273	10.4091	10.3923	9.56507	9.58581	10.0845	10.1926	9.40949	9.46305	9.63445	10.6547	10.1794	10.0141	9.9734	9.86009	9.61039	9.63638	9.97654	9.91143	9.64924	10.3091	9.82199	10.2484	9.63331	9.61035	10.0872	9.45895	10.0771	10.4311	10.1441	9.5011	9.63201	9.55775	9.90939	9.70569	9.22876
"1552427_at"	4.21763	5.02273	4.01534	5.40162	4.25403	3.89584	4.3063	5.59019	4.02337	5.42278	3.87827	4.18729	4.17988	3.71961	4.1163	4.68044	7.03316	4.40578	4.05494	3.96384	4.01432	4.08432	4.28469	4.05348	4.01829	4.44029	4.76626	5.9074	4.19547	4.34833	4.64845	4.40629	4.38761	4.27398	5.59825	3.84289	4.24306	4.74193	3.86311	4.00329	3.88737	3.39556	4.31255	4.44238	5.70118	4.12947	4.37563	4.3009	4.49129	4.37761	4.21635	4.34626	4.10739	4.14384	4.43414	4.61292	3.66362	4.1853	10.1956	4.23781	5.00247	5.03839	4.36368	3.95299	4.37483	5.3594	4.58968	5.34932	4.69146	4.44557	4.2412	4.7506	4.75759	5.21102	4.94693	4.61025	4.69366	4.51762	4.63349	4.94653	4.60067	5.43357	4.32636	4.99951	4.58991	5.11709	4.62657	4.03944	4.08661	4.22826	4.18313	4.71619	5.17018	4.0178	4.1879	5.14411	3.98697	4.10497	4.29443	3.86573	3.78496	4.40191	4.04237	3.7263	4.313	4.2312	3.57146	4.18279	4.04474	3.90685	3.91204	4.01348	4.41524	4.41193	4.20637	3.90084	4.39741	4.48185	4.23507	4.23051	4.08443	4.00013	3.92566	3.9956	4.05301	4.19533	4.7377	4.1229	4.39924	4.20723	4.21319	4.48882	3.8081	3.63882	5.51536	3.92966	3.95735	4.00384	3.71694	3.71468	4.18248	4.44428	4.06486	3.70744	3.46058	3.96832	4.27632	4.17211	3.89083	3.87848	4.79591	3.65643	4.15827	3.84546	4.38836
"1552467_at"	6.02852	6.03327	6.0369	6.08577	6.08661	6.01597	5.9993	5.99105	6.05723	6.02165	5.97279	6.05007	6.07245	6.0173	6.03792	5.97862	6.03978	6.00781	5.98321	6.03106	5.97087	6.02537	5.92441	6.16111	6.56353	5.93952	5.88909	5.96614	6.01927	6.04575	5.89445	5.95089	6.04207	6.00864	5.97931	5.89188	5.96149	5.93764	5.90117	5.9237	6.09965	5.92139	6.30809	5.98037	6.04424	6.19886	6.00755	5.96751	6.24975	6.22361	5.92516	6.32713	5.94604	6.00155	6.05149	5.97963	5.93206	6.03392	5.94511	6.07302	6.00758	6.22021	6.21446	5.99498	5.97338	5.9438	5.98018	6.00566	6.2149	6.48468	5.93885	6.23174	6.18552	5.89862	6.14334	6.08063	6.10086	6.06141	6.01668	6.09397	6.18466	6.28049	5.97787	6.08242	6.27529	6.27302	6.40295	6.14008	5.98154	6.12198	6.08189	6.95039	6.57003	6.1764	6.19269	6.09998	6.09283	6.11019	6.16443	5.98556	5.99839	6.0055	6.04287	5.91458	5.93648	5.9486	5.59116	6.12516	6.05988	5.75536	5.9963	5.97707	6.02114	6.06301	6.18784	6.32156	6.23076	5.98227	6.08747	5.9523	5.98963	5.98166	5.93248	5.97828	5.99077	5.91875	5.94754	5.91027	6.0142	6.16653	5.8424	6.11	5.93245	5.92997	6.03682	5.97853	6.11648	6.01074	5.99753	5.8905	6.15786	5.90643	5.88685	6.29261	5.91419	6.10184	6.1131	6.06539	6.06426	6.04196	5.92927	6.02744	5.90329	6.01479	5.92247
"1552472_a_at"	6.51982	4.43559	4.48957	6.77017	7.67237	4.19914	5.38942	4.98361	5.44586	4.63745	6.46143	7.21084	6.22262	4.64811	5.90522	5.08363	3.77217	5.95107	3.98597	5.33968	6.00973	4.1575	7.16885	4.40511	7.34833	6.54465	4.38887	5.30419	4.77578	4.29363	5.96931	6.60107	4.45434	4.36938	7.47974	4.39765	7.29414	6.43306	4.32876	5.72513	7.70495	7.6272	6.8934	4.12993	3.91865	4.83974	6.24445	5.71717	5.63872	4.34377	4.52338	5.45474	6.76862	3.76874	5.34798	8.31326	3.73693	6.06714	6.4773	4.54942	3.77271	6.29137	4.60378	6.84381	5.27749	4.09352	6.06622	4.14756	4.34065	4.19647	6.10514	7.05266	7.68133	7.16107	4.87211	7.90659	4.80369	6.08006	5.66487	6.80486	4.97712	8.35624	6.87193	6.92212	5.74947	4.48317	4.3881	4.50975	4.07153	4.47799	4.38024	5.03132	4.74678	4.90818	4.36611	5.08167	4.33746	4.56058	4.58888	7.13705	4.28941	5.42408	4.30588	4.65969	4.85436	4.49317	4.30653	4.34259	4.36987	4.99722	4.45153	5.031	4.46678	4.46942	4.90425	4.42057	4.46022	4.62331	4.81887	4.53404	4.47858	4.84179	4.94485	4.99585	4.61612	4.59702	4.61443	4.60062	5.02077	4.97362	5.21087	4.60505	4.67481	4.33603	6.03553	4.66269	4.54532	4.49077	6.20229	4.16832	4.86934	4.48435	5.06595	4.8439	4.76033	4.36268	4.50291	4.69025	5.07975	5.06325	4.47055	5.00408	5.02575	4.47503	4.84118
"1552473_at"	5.81743	5.63139	5.75253	5.65285	5.51974	5.67108	5.70687	5.87533	5.70944	6.47017	5.70258	6.25419	5.77025	5.64469	5.70536	5.59598	5.70371	5.66246	5.66298	5.73543	5.66462	5.94338	5.5377	5.50789	5.555	5.64818	5.29916	5.62119	5.64516	5.89297	5.59627	5.09954	5.64549	5.60829	5.6107	5.40829	5.60756	5.60134	5.58919	5.35606	5.36333	5.00412	5.58154	5.63516	6.07226	5.90084	5.64135	5.60734	6.01607	5.64341	5.5351	5.65126	5.21283	5.64113	5.56099	5.11103	5.46586	5.89574	5.59674	5.88665	5.64669	5.60764	5.63292	5.62114	5.62563	5.9069	5.67202	5.31702	5.62739	5.61819	5.59515	5.56493	5.11475	5.59944	5.20688	5.86255	5.58212	5.32078	6.39147	5.51368	5.48122	5.56931	5.80333	5.51366	5.70484	6.60343	7.15029	5.49601	6.11644	5.56946	5.73703	5.37701	5.73366	5.71565	5.85238	6.35929	5.70214	5.70403	6.36113	5.11918	5.53527	5.54458	6.5417	5.59046	5.60155	5.60642	5.20448	5.72328	6.44657	5.23201	5.55687	5.52759	6.73748	5.61704	7.01513	5.67428	5.62656	6.33563	5.70801	5.47409	5.48396	5.97225	5.47115	6.23207	5.32248	5.31506	6.61392	6.122	5.34721	5.47087	6.38658	5.38251	5.63751	5.62296	6.21132	5.63551	4.74284	5.48426	5.77162	5.53781	5.54123	5.80988	6.00005	6.1536	3.30095	5.62717	6.32899	5.47163	6.12858	6.24014	5.52319	5.50813	5.52186	5.52651	5.64501
"1552474_a_at"	3.82049	3.88884	5.71017	3.98547	3.8452	3.92903	4.27916	3.84383	6.03469	5.93918	4.05853	5.71352	4.0887	5.13433	5.75103	3.77785	3.09639	3.74616	4.06674	4.05964	4.38706	4.6713	4.18794	4.72306	6.58711	4.19093	4.18638	3.98215	3.09861	4.13632	4.13285	3.10197	5.7994	4.05841	4.2361	3.4919	4.90151	3.89687	3.75631	3.86232	3.82195	4.20693	6.23952	4.15505	4.81313	5.40339	6.09376	4.18933	6.91831	5.32191	3.71226	3.83734	3.87454	6.68734	3.83543	5.73434	4.17683	4.23834	4.4331	3.96891	3.90317	4.14371	6.00807	3.89115	3.69913	6.02842	4.48902	3.62793	6.00709	3.92141	4.18958	5.72975	3.87421	6.06871	4.44532	5.93047	5.70772	5.65838	7.14958	6.97865	6.29553	3.87495	5.61692	5.2173	6.85185	3.93397	3.74523	4.46333	5.56002	5.4599	5.53525	4.81202	3.93231	4.18986	5.14562	3.89362	5.12773	4.62187	3.99086	5.60422	6.03637	4.6267	6.68677	4.18593	5.94645	5.1158	4.83439	5.32088	5.91862	4.92176	4.94918	4.69126	6.5222	6.87791	6.70933	6.63737	5.44183	6.58133	5.92503	5.56599	5.39246	4.98876	5.36503	6.40617	5.02919	4.7866	5.54426	4.96031	5.70243	5.7669	6.91684	5.61493	6.59032	6.11954	6.47049	3.1518	4.34462	5.09949	4.58173	4.92543	5.49634	6.67151	6.30275	4.2342	4.46277	5.86675	6.53984	5.32171	5.27366	6.23316	5.80948	5.49263	6.03611	4.90126	5.74361
"1552477_a_at"	8.83392	9.86497	6.81317	10.4249	10.0415	8.64665	7.97733	7.61206	2.29012	10.0025	8.96247	4.64099	7.71701	8.37988	8.16306	9.22888	5.94765	9.01172	11.8071	6.08543	8.92385	8.31064	9.29836	6.75563	4.21703	8.47905	9.17169	9.60504	9.64028	8.24463	8.45206	7.88396	6.8088	5.81188	9.62157	9.22977	10.7214	7.3755	7.62465	8.47854	9.4231	8.93149	6.4227	8.70896	9.93878	5.40021	7.09533	8.46915	6.39442	8.11104	6.23067	5.13218	6.5552	7.67856	8.58829	8.57673	5.12176	9.28597	8.24741	9.77398	6.85769	12.7781	6.27312	9.38201	7.39392	9.21508	4.92583	7.3514	7.42182	8.30544	7.67238	6.70143	8.73837	8.99741	3.70197	7.89065	8.04275	8.56977	2.66233	2.83858	2.85908	2.62936	2.68885	10.9143	11.8519	3.33475	3.16787	3.3075	7.0952	7.27509	4.36451	6.54355	3.15666	4.4131	5.61559	2.98464	9.4094	4.44012	8.37958	8.32339	6.61739	5.39293	6.83958	5.44818	4.23334	8.53395	6.98796	7.49782	6.88351	9.39159	7.49305	8.25529	5.85439	8.55179	7.44881	8.29771	8.2683	8.04523	7.823	5.39774	7.5652	9.44995	9.26886	6.88864	7.14098	6.28905	7.61011	6.28372	8.83709	9.11747	8.54165	7.9256	10.1207	8.7177	9.64557	7.46559	6.61393	7.84852	8.62565	6.62714	6.41601	6.47195	6.61622	5.42332	6.75609	7.96418	6.87602	8.90136	8.77932	10.0562	8.53267	11.1698	7.59285	8.99185	8.87104
"1552478_a_at"	5.14171	5.65185	2.38132	5.85117	6.76407	3.9797	2.31148	3.01037	1.86033	5.73441	3.98218	2.81449	3.19902	4.41382	2.91142	4.60904	2.00571	5.74656	8.53138	2.41505	4.93726	3.0643	3.4817	3.5812	2.92247	3.48251	3.48361	3.47266	3.3784	4.2426	3.39566	3.68938	3.48174	3.62964	5.1946	6.5934	6.39142	3.48484	3.62143	3.97881	4.90546	5.16332	3.36436	3.46844	6.18235	2.94274	3.31016	3.75878	3.38548	3.46044	3.39327	3.21967	3.45721	3.93705	4.02748	3.61994	3.07349	3.84159	3.33842	5.93646	3.47629	9.79144	3.47233	3.547	3.45641	3.47453	3.08851	3.37774	3.45519	4.02443	4.09638	4.15989	3.54674	3.40007	3.50148	3.921	4.41212	4.62455	3.23171	3.59749	3.78265	4.00729	3.77626	7.7014	9.26427	3.98833	3.52851	3.80789	3.44213	4.14249	4.10672	3.76773	3.64158	3.80692	4.09365	3.81212	4.0809	3.68403	3.69376	3.58121	3.97318	3.60039	3.58876	3.62561	3.47345	4.19476	3.8166	3.85642	3.46472	4.04167	4.11611	4.11451	4.12943	4.13203	4.15065	4.17407	4.43081	3.96684	4.47089	3.43287	3.82263	3.85678	4.20742	3.42964	4.18191	3.97089	4.11833	4.04074	5.25007	6.11546	4.48759	3.77163	7.78157	4.5057	7.18855	4.08546	4.42115	4.90172	4.7079	3.63466	4.03985	4.03297	3.81805	4.02913	3.41609	3.52394	3.33741	5.19049	4.71119	7.13132	5.27553	8.74278	3.548	5.78064	3.44209
"1552482_at"	6.14307	6.5953	5.8787	5.33177	6.6287	7.66022	4.55157	5.00447	6.23716	5.23668	5.04405	4.14826	5.88808	5.84315	5.70872	6.03695	7.1657	5.42719	9.43947	4.54115	7.59308	5.70407	6.94299	6.31119	8.06309	6.30486	5.51444	5.28228	6.31313	6.71349	5.5725	5.55585	7.16803	6.60516	4.82998	7.7764	5.44707	6.69188	8.11558	6.28657	5.81475	7.08794	6.21358	6.07841	5.72497	5.69057	7.9864	6.22308	5.55388	6.1293	5.65204	5.34707	5.74212	6.71839	9.08911	6.32857	4.38428	7.25137	7.38602	4.11968	6.57868	6.22242	5.90166	5.0195	6.22855	6.19997	6.25874	6.54209	6.31709	4.94085	6.87806	4.05884	4.17017	4.21942	4.55545	4.20207	4.98354	4.64708	4.25576	3.61452	3.61668	4.81145	4.94487	4.77646	4.15147	7.59005	6.91827	6.56908	7.29494	7.2189	7.42413	8.02901	6.19876	7.00991	7.13004	7.12897	6.85655	6.56655	6.824	7.06212	7.12178	6.39438	6.80952	6.21087	6.45135	5.77803	6.75233	6.63479	6.57599	7.80343	6.83142	7.22419	5.45936	7.68124	8.1087	4.64982	6.99949	7.82121	5.56647	7.79441	5.35105	7.50592	6.51912	7.17516	7.60343	7.7667	4.54907	8.07202	5.24647	8.62497	6.78755	5.85397	7.03764	7.02904	4.98755	6.87257	7.38491	7.9371	7.44027	5.24819	8.38064	7.24863	6.67576	4.85406	6.46548	6.64257	7.53624	6.92868	6.70811	6.32058	7.71937	6.6997	6.6575	9.08311	7.83249
"1552485_at"	5.15775	6.67544	6.60958	5.03551	6.86553	6.86214	8.63449	7.01796	5.75694	5.53922	5.88395	5.52735	9.63244	5.77823	7.16575	6.42039	5.51963	6.19497	7.04414	6.27958	6.63743	5.78411	5.76135	5.44312	6.77077	7.83138	5.69769	6.34524	4.9059	5.31565	6.23037	6.03196	5.95068	6.46041	6.05436	5.20449	8.269	5.78041	5.51759	6.95346	7.80805	6.56115	5.84194	5.34687	5.34689	6.28826	5.99141	6.20434	4.8226	6.0135	5.26012	5.97746	6.67811	5.32168	3.72941	4.79541	4.10679	6.71707	5.24893	7.41454	4.77354	6.28804	3.62492	5.88569	5.5189	4.94746	4.46248	6.92826	5.26015	4.96252	7.12016	6.07543	4.40975	7.7804	3.28207	6.82375	5.29101	7.27987	9.3748	9.63144	9.11814	8.14184	8.63566	5.32905	7.21364	2.75593	3.62529	4.59726	4.20205	3.50345	4.51462	4.66047	4.66575	3.89865	3.99776	4.79521	5.03745	5.32028	5.34653	5.69299	5.87514	4.65371	4.98868	5.60495	5.69462	5.78636	5.33766	7.66137	3.84267	5.37464	5.706	6.59732	5.52672	5.11919	4.70168	5.4889	4.79983	6.36943	4.67299	5.54859	5.46415	6.21002	5.58296	5.26867	6.37671	5.1266	7.62566	5.11784	5.81173	5.77138	5.1831	4.82	5.49804	5.37281	6.10874	6.2445	2.62252	3.8019	6.89286	5.12583	4.81141	5.59346	4.89842	5.78507	7.25898	6.64855	4.20584	5.44671	4.88041	5.427	5.6213	5.31525	6.31274	6.50383	3.68142
"1552486_s_at"	5.57343	6.72735	7.48001	6.72889	7.26185	6.88079	8.1818	7.7434	6.29694	5.29851	6.8892	6.69294	9.15345	7.39417	8.04728	6.96814	5.61811	6.73339	7.04526	6.70226	8.00856	6.06168	6.05669	6.51828	7.14837	8.03717	6.16149	7.11313	5.0184	5.7447	6.25304	7.00222	5.98876	6.87259	5.5445	6.36568	8.03991	6.71735	5.63695	6.30908	8.03725	7.25694	6.57655	5.14627	5.3568	7.54136	6.56681	7.05989	6.29663	6.75289	6.15487	6.96964	8.23757	6.38702	4.92255	5.14224	5.66553	6.8338	5.87852	7.56766	5.5202	7.3281	4.86989	7.48923	6.99124	4.21891	4.6335	6.69653	5.14918	4.86697	7.05022	7.09853	6.76387	8.38553	5.8754	6.50658	6.79777	7.89153	9.74257	10.2931	8.656	8.63034	7.7148	5.34104	7.71544	4.72932	4.90313	4.97235	4.69803	4.01223	4.36208	4.48066	4.67965	4.41712	4.26195	4.36979	5.48079	5.74099	5.62686	6.17714	6.54781	5.28239	5.20667	6.43857	6.84593	6.66018	6.46935	7.19429	4.65112	5.73544	6.2236	5.90725	6.69518	5.8935	4.26158	6.17012	5.38294	7.18326	5.91291	7.40593	5.73225	6.92657	7.2827	5.83255	7.08568	6.25276	7.96308	6.49192	6.23157	6.73211	6.21977	5.13258	6.56251	5.83384	6.90006	7.81209	4.76147	4.09708	7.31308	6.78204	4.49272	5.99638	4.98808	7.06697	7.60954	6.88148	4.98234	5.44767	4.15593	5.13721	6.18227	6.69601	6.28095	6.98071	4.90747
"1552496_a_at"	2.01975	6.2537	2.14427	2.03442	5.16805	2.90657	1.70667	1.95574	1.71995	4.404	2.01499	3.94389	2.50235	2.14003	2.02729	5.73876	1.87975	5.14482	3.41517	2.15041	3.90477	3.61915	2.70754	3.52358	2.20535	2.23834	2.23549	2.27277	2.2883	5.38784	2.68099	3.01624	2.72272	3.62665	3.75712	4.11078	3.26086	2.62616	2.18144	2.72296	5.27835	3.38025	3.40624	2.62616	3.04144	2.65019	2.57832	2.24607	2.68889	2.23081	2.2947	2.71044	2.62728	2.41204	9.78856	4.33762	2.21271	2.75812	5.63119	3.84605	4.36769	5.53944	2.74656	3.49618	2.62352	2.61806	2.25126	2.8163	2.2471	2.62812	2.51469	2.08954	2.38984	2.34252	2.07921	1.849	2.65525	2.62479	2.19312	2.62617	2.56141	2.47148	2.19358	3.26524	2.6954	2.87717	2.58569	2.73964	5.23398	2.32323	3.29064	2.43584	2.5258	2.52983	2.71338	1.94459	3.11636	2.62798	2.64603	2.68948	2.49868	2.51872	2.96585	2.8467	2.20685	2.5267	4.33271	1.81087	2.15465	5.22059	2.95488	4.51874	3.15712	3.67142	2.2799	1.70049	3.65218	3.60056	3.75363	2.52111	3.99589	3.17905	2.60149	4.63898	2.71721	2.68954	5.19915	2.52161	2.5385	2.79044	2.82245	3.16432	5.66685	4.09699	2.35528	2.34351	2.90639	2.78052	2.5752	2.27832	3.509	3.7263	2.53642	2.20399	3.37876	2.61583	2.33591	2.50191	2.51844	4.97144	4.1674	4.5478	2.45232	3.82487	5.09198
"1552502_s_at"	3.59953	3.14876	2.9475	3.01702	2.91998	4.14047	2.90778	2.92936	2.95628	3.01154	4.58049	2.83341	2.93042	2.94752	2.83597	2.8737	2.971	6.06216	3.06334	2.85276	2.96926	2.95122	2.98894	2.79451	2.81009	2.81907	5.68003	2.82264	4.2591	3.04646	2.92935	3.11897	2.83314	3.50708	2.74937	2.86632	2.86778	3.1468	2.86377	2.89031	7.96289	2.59148	2.85997	2.81516	2.61263	2.52163	2.8335	4.52031	2.5918	2.81181	2.881	2.79927	3.49601	2.85048	4.06181	3.41113	2.79707	4.1346	2.78275	5.83687	2.83405	3.2522	6.4383	2.89618	3.05477	2.75384	2.99254	6.75882	2.73132	3.31946	5.02787	9.00778	8.65576	3.27096	7.44833	3.38293	9.17047	6.31835	3.10435	3.18625	2.87611	3.09864	3.12249	3.02002	6.96793	2.85957	2.8402	2.87229	2.91848	3.08373	2.93061	3.12321	3.00384	2.85066	2.91634	3.25899	2.76067	2.78039	2.81739	2.77782	2.74363	2.82224	2.82817	2.91442	2.91609	2.92029	2.91514	3.01229	2.98815	2.95663	3.0694	2.99673	3.02351	3.08289	3.12211	3.06438	3.16836	3.16992	3.15186	2.9546	2.98209	2.95977	2.91446	2.93044	3.01535	2.93416	3.00306	2.99772	3.04601	3.09834	3.07215	3.10507	2.89339	2.90741	2.89796	2.90344	2.99351	2.93718	2.93886	3.007	3.03935	3.0368	3.03518	2.98742	2.65294	2.78579	2.81518	2.83238	2.82948	2.81216	2.90705	2.86313	2.9159	2.90515	3.54162
"1552504_a_at"	4.54568	4.6406	4.63294	4.59961	4.60195	4.49734	5.058	4.75398	4.58754	4.56508	4.68684	4.54724	4.83065	4.62497	4.63023	4.67961	4.62775	4.74807	4.65808	5.01863	4.67911	4.63612	4.71783	5.0763	4.6411	4.7205	4.59797	4.40447	4.6073	4.57736	4.73715	4.7668	4.71118	4.69663	4.60577	4.62268	4.68495	4.64514	4.59885	4.61519	4.71427	4.44597	4.65558	4.62155	4.74188	4.77983	4.72485	4.71974	4.76336	4.68386	4.97286	4.70622	4.72308	4.69473	4.71162	4.68881	4.70561	4.68664	4.62647	4.60536	4.69823	4.71993	4.70477	4.70764	5.01609	4.64686	4.70212	4.65794	4.68882	4.63072	4.58223	4.72165	4.62266	4.72364	4.53054	4.72266	4.61343	4.58179	4.72859	4.71767	4.72698	4.70324	4.61733	4.41528	4.64482	5.13023	5.24625	4.74874	5.05948	4.84166	5.52082	5.39849	4.88638	4.73021	6.23162	5.29923	4.53695	4.73885	4.88059	4.52629	4.73979	4.79125	4.69983	4.6975	4.71003	4.68379	4.55909	4.53107	4.50834	4.58088	4.67236	4.66218	4.69099	4.73398	5.28519	4.68363	4.70088	4.70028	4.69067	5.00548	4.60922	4.36385	4.35501	4.56535	4.56402	4.51612	4.69485	5.00166	4.55521	4.53722	4.53696	4.55801	4.74612	4.36697	4.46462	4.48447	4.62032	4.74939	4.62404	4.57556	4.58158	4.58232	4.57163	4.59757	4.48276	4.71908	5.44112	4.71789	4.7031	4.69725	4.69797	4.69	4.6965	4.70389	4.64588
"1552507_at"	1.64871	1.78812	1.69609	1.83811	1.98313	3.29395	1.64698	1.73016	5.70965	1.85679	1.65409	1.68137	1.65593	1.66306	2.83301	1.87422	1.65108	1.66445	1.64871	1.66259	1.66715	1.67345	1.93789	1.99938	1.88083	1.89435	1.88736	1.90236	1.96494	1.98903	1.99595	1.9688	1.91908	1.91992	1.79271	2.21342	2.0515	4.16639	1.84347	1.8747	1.90597	1.96333	1.75076	1.89622	1.98618	1.985	1.91379	1.88515	1.99188	1.88334	1.94711	1.90733	1.89423	1.91362	1.8345	1.88537	2.07202	1.98493	1.87986	1.90997	1.91337	1.8903	1.90626	1.90319	1.89031	1.87552	1.69179	1.98571	1.87879	1.8996	1.88486	1.98629	1.73711	1.83038	1.91612	1.69222	2.29703	2.08912	1.49412	2.11821	7.48446	2.0478	2.63631	2.0242	2.1193	2.15541	1.7308	1.7831	1.86606	1.97084	2.24282	1.78092	1.84421	1.76886	2.22996	1.72688	4.49627	2.61245	2.61457	2.02832	2.07555	2.09504	2.10054	4.87043	1.82158	1.84108	3.73585	1.90676	1.89471	1.87649	1.93384	1.94054	1.9463	2.02403	4.9588	6.29612	7.64449	1.68147	1.66873	5.63537	4.03346	1.99734	3.54161	1.98753	2.06242	2.62347	2.06231	2.04511	2.06583	5.10349	1.77883	2.40646	7.19963	6.38741	2.21894	2.22767	2.30573	2.3923	2.27241	1.99925	2.03609	10.1914	1.99653	1.98718	8.33783	2.30941	2.68705	6.75235	1.76407	1.75406	1.47329	5.54335	1.46708	1.48066	1.46218
"1552508_at"	1.6432	1.86075	1.77363	1.82302	1.9924	3.43799	1.65002	1.71575	6.10955	1.73683	1.6571	1.77671	1.65914	2.0608	2.76314	1.89769	1.65827	1.66443	1.69352	1.65638	1.69992	1.66168	1.87279	2.05385	1.92736	1.95593	1.94354	1.95721	2.04401	2.00522	2.00685	1.98288	1.97072	2.01443	1.91768	2.10237	2.1177	1.95814	1.87313	1.92893	2.17285	1.9939	1.79764	1.95261	2.0019	2.00315	1.96727	1.94431	2.00437	1.93799	2.09031	1.95852	1.94986	1.97115	1.92183	1.94646	1.95514	2.00003	1.94262	2.02704	1.96831	1.94507	1.95319	1.9595	1.94836	1.93765	1.7487	1.99679	1.93861	1.95762	1.93093	2.092	1.93448	1.81499	2.09798	1.76388	2.3254	1.82007	1.54883	2.16803	8.06311	1.99458	2.12164	1.82608	2.19809	2.16988	1.91047	1.88407	2.06635	2.08734	2.31763	1.46381	1.87693	1.90756	2.30212	1.75851	5.65201	3.19153	2.19784	2.14296	2.13508	2.14391	2.18894	6.00273	1.82216	1.88611	4.36309	2.09408	2.0819	2.06203	2.06566	2.05649	2.07831	2.09439	3.22918	7.56386	8.36692	1.74895	1.73539	6.93353	5.66948	1.81339	6.61259	1.80471	1.80731	3.99605	5.45657	1.79668	1.8104	6.11781	1.46085	3.59127	8.12063	7.65335	2.30266	2.3016	2.33367	2.99213	2.3036	4.07735	1.95803	10.2933	1.95117	1.94645	8.73568	1.9077	1.92276	7.55852	1.97224	1.87634	1.53493	6.37323	1.53369	1.55984	1.52776
"1552509_a_at"	2.17307	2.11346	2.18386	2.20169	2.12084	2.15106	2.14828	2.19843	2.13999	2.0846	2.12166	2.16806	2.15699	2.12076	2.13507	2.15122	2.17652	2.13996	2.18607	2.15217	2.18454	2.19709	2.15068	2.18691	2.21903	2.23148	2.19753	2.22903	2.22818	2.2417	2.22024	2.22646	2.24048	2.16896	2.18299	2.58962	2.16336	2.22724	2.24884	2.21985	2.2117	2.21821	2.21159	2.22492	2.2381	2.20883	2.23715	2.21948	2.23855	2.21683	4.04221	2.23057	2.22822	2.2328	2.14451	2.22165	2.21841	2.23754	2.18747	2.21464	2.2409	2.22101	2.22993	2.235	2.22375	2.18338	2.20999	2.23159	2.21657	2.22667	2.184	2.14273	2.19394	2.30721	2.19909	2.27405	2.07485	2.02697	2.21685	2.1674	2.10408	2.31729	2.15953	2.11685	2.28094	8.6638	10.0227	10.9785	10.5907	8.22151	9.89048	7.183	5.04103	9.81124	2.84772	3.8852	2.23465	2.24034	2.25126	2.16306	2.1332	2.1449	2.14363	2.27658	2.28316	2.29174	2.17283	2.19582	2.18756	2.12121	2.09953	2.08997	2.10331	2.10381	2.11212	2.22373	2.26283	2.24423	2.23679	2.08237	2.73779	2.09078	2.04099	2.07973	2.02986	2.46601	2.00859	1.99384	2.00569	2.1395	2.13323	2.17861	2.05486	2.10771	2.10842	2.11248	2.13395	2.02889	2.03049	2.17929	2.18878	2.16961	2.16472	2.16273	2.06313	2.14717	2.14913	2.07348	2.08553	2.05259	2.19493	2.19245	2.19589	2.21187	2.18361
"1552516_a_at"	5.58595	4.45093	4.91723	4.51555	4.06109	4.05528	5.01394	4.39407	6.69143	4.07804	5.11751	5.36038	5.12934	5.24273	5.5651	5.42023	4.85388	5.23393	5.72424	5.26228	4.90059	4.46014	4.16894	4.11824	4.69112	5.4486	4.03468	3.70691	3.93947	5.99742	4.25227	6.01326	4.02282	5.38925	5.36628	5.85852	4.36687	5.21375	4.29511	5.69051	5.78447	5.25092	4.8714	3.70328	3.54505	4.90529	5.84868	5.10933	5.51741	4.37176	4.59716	5.41465	5.73386	3.78119	3.99257	4.0774	3.68219	4.1185	4.01077	4.79009	3.99802	6.08339	6.97493	4.88742	4.0019	4.01673	4.01976	3.5419	3.80444	4.08277	6.08749	8.93796	7.46475	4.25836	4.29343	4.96424	6.0932	5.22396	4.3493	4.43675	4.55482	4.35497	5.97973	4.66567	4.42517	4.45449	4.19736	4.23698	4.23385	4.28522	4.09592	4.50798	4.41183	4.22565	4.08355	4.69595	4.31246	4.38191	4.09425	8.94738	4.67197	4.12286	4.42999	4.52924	4.54072	4.59713	4.72933	4.70492	4.26709	4.36263	4.64874	5.57286	4.57813	4.00414	4.34779	4.85728	5.04135	4.5032	4.78213	4.38237	4.39112	4.64795	5.45148	4.63589	4.72566	4.5157	4.39757	4.43049	5.17516	4.80334	4.87606	4.51166	5.89843	5.81466	5.38503	4.37648	4.22759	4.42434	4.61675	4.23532	4.24	4.55839	4.28269	4.2746	6.00195	4.54449	4.47782	4.59435	4.44667	4.21615	6.58945	6.02002	4.31913	4.62625	4.3131
"1552518_s_at"	3.91889	5.2621	3.63299	4.28715	3.83695	3.74443	3.82094	4.32796	4.5554	5.48157	3.91882	3.89365	3.83528	3.75847	3.7934	4.78804	3.59159	3.92698	3.76099	3.83608	3.85605	3.65322	4.01917	3.68647	4.82957	4.13901	4.06659	4.52646	3.90285	4.88889	4.20469	3.94668	4.09823	3.83901	4.49556	3.78664	5.0359	3.95011	4.10937	3.61196	4.06341	4.06372	3.92009	4.06477	4.18155	3.97293	4.51102	4.49061	4.19041	3.85067	3.93809	4.05611	4.06811	3.9409	4.81603	4.42855	3.88294	4.19842	3.98823	4.11968	4.08338	4.06628	4.12827	4.20263	4.06416	4.05672	4.40259	3.33409	3.87967	4.08948	3.67316	4.77489	4.85381	5.52659	4.47922	4.78152	4.03384	4.70555	4.44227	4.24498	4.29027	4.94303	4.17996	5.66031	4.12187	3.90747	4.51442	3.84234	3.72125	3.91525	4.03955	3.96356	4.08055	3.83815	4.08151	4.17719	3.65773	3.70841	3.7121	4.67827	3.50161	5.47059	3.61666	3.48206	3.48312	5.17	3.38067	4.08493	3.95473	3.93236	3.57454	3.57654	3.91099	3.69071	4.07858	3.05712	3.86729	3.95653	3.89213	3.99118	3.88678	3.20689	3.77351	4.00599	3.59225	3.83254	3.96001	3.86908	3.94215	3.79786	3.79412	3.79531	3.77881	3.07993	3.94102	4.14011	3.77753	3.82358	3.77183	3.71691	3.80679	3.72387	4.16077	3.7711	3.63048	4.00798	3.95926	3.84437	3.95533	4.25873	3.7799	3.77942	3.81665	3.61133	3.77366
"1552519_at"	2.372	2.32614	2.40442	2.50029	2.43922	2.45859	2.44786	2.47081	2.39852	2.29849	2.37631	2.22056	2.43938	2.36361	2.39333	2.36466	2.43208	2.38711	2.42029	2.4036	2.4432	2.39988	2.1658	2.22218	2.04971	2.06382	2.05596	2.05654	6.40684	2.42401	2.54907	2.40704	2.07046	2.16512	2.03495	4.98446	2.25283	2.05722	2.29396	2.12255	2.40744	2.40261	2.31589	2.05535	2.42701	2.42028	2.06815	2.05317	2.4279	2.05317	7.32068	2.05938	2.04896	2.0654	2.00303	2.04515	2.69304	2.41559	2.29998	2.23937	2.36628	2.05012	2.04094	2.06249	2.04621	2.04691	2.11818	2.42045	2.02411	2.05264	2.02937	2.36101	2.10984	2.62377	2.41334	2.49096	2.40942	2.2109	2.15383	2.38818	1.96218	2.56716	2.39735	2.32201	2.54959	7.4198	8.23331	10.619	8.67785	2.96237	9.42644	6.50003	3.8921	10.204	2.49981	4.87005	2.49428	2.4961	2.51271	2.45398	2.35964	2.37889	2.3848	2.56808	2.56412	2.56163	2.34005	2.39744	2.38516	2.36371	2.28129	2.27961	2.3672	2.29382	2.30632	2.92151	2.47523	2.47151	2.46026	2.28975	2.33144	2.29679	2.27351	2.28621	2.19659	3.80103	2.18922	2.18425	2.22038	2.37596	2.3634	2.38339	2.45079	2.4195	2.47468	2.45201	2.43034	2.38406	2.37006	2.54492	2.55091	2.56166	2.54712	2.56611	2.0162	2.05666	2.06291	1.96532	1.95949	1.94242	2.12652	2.11664	2.11986	2.12608	2.11093
[truncated: 36,813,182 more chars]
