# Supplementary material for: Increased expression of SYCP2 predicts poor prognosis in patients suffering from breast carcinoma
Source: Front Genet. 2022 Sep 7;13:922401. doi: 10.3389/fgene.2022.922401 (PMC9491682; doi:10.3389/fgene.2022.922401)
Supplement: Supplementary file 7 [file DataSheet1.zip]

Archive with 1 entries (1 files):
- Sup-S1-BRCA_rnaseq_fpkm.z05
